# Supplementary material for: N,N,N-Tri­butyl­butan-1-aminium (T-4)-(cyano-κC)tri­hydro­borate
Source: Acta Crystallogr Sect E Struct Rep Online. 2013 Oct 26;69(Pt 11):o1713. doi: 10.1107/S1600536813028924 (PMC3884361; doi:10.1107/S1600536813028924)
Supplement: Supplementary file 1 [file e-69-o1713-sup1.cif]

##############################################################################
#                                                                            #
# This CIF contains the data in a paper accepted for publication in          #
# Acta Crystallographica Section E. It conforms to the requirements of       #
# Notes for Authors for Acta Crystallographica Section E, and has been       #
# peer reviewed under the auspices of the IUCr Commission on Journals.       #
#                                                                            #
# Full details of the Crystallographic Information File format               #
# are given in the paper "The Crystallographic Information File (CIF):       #
# a New Standard Archive File for Crystallography" by S. R. Hall, F. H.      #
# Allen and I. D. Brown [Acta Cryst. (1991), A47, 655-685].                  #
#                                                                            #
# The current version of the core CIF dictionary is obtainable from          #
# ftp://ftp.iucr.org/pub/cif_core.dic.                                       #
#                                                                            #
# Software is freely available for graphical display of the structure(s)     #
# in this CIF. For information consult the CIF software page                 #
# http://www.iucr.org/resources/cif/software.                                #
#                                                                            #
# This file may be used for bona fide research purposes within the           #
# scientific community so long as proper attribution is given to the journal # 
# article from which it was obtained.                                        #
#                                                                            #
##############################################################################
data_I
_audit_creation_method
;
Olex2 1.2
(compiled 2013.09.17 svn.r2790 for OlexSys, GUI svn.r4601)
;
_database_code_depnum_ccdc_archive     'CCDC 967678'
_chemical_name_systematic
;
<i>N</i>,<i>N</i>,<i>N</i>-Tributylbutan-1-aminium
(<i>T</i>-4)-(cyano-\k<i>C</i>)trihydroborate
;
_chemical_name_common     'Tetra-n-butylammonium cyanotrihydroborate'
_chemical_formula_moiety     'C16 H36 N +, C H3 B N -'
_chemical_formula_sum     'C17 H39 B N2'
_chemical_formula_iupac     'C16 H36 N +, C H3 B N -'
_chemical_formula_weight     282.31
_chemical_melting_point     ?
_shelx_space_group_comment
;
The symmetry employed for this shelxl refinement is uniquely defined
by the following loop, which should always be used as a source of
symmetry information in preference to the above space-group names.
They are only intended as comments.
;
_space_group_crystal_system     monoclinic
_space_group_name_H-M_alt     'P 21'
_space_group_name_Hall     'P 2yb'
loop_
    _space_group_symop_operation_xyz
    'x, y, z'
    '-x, y+1/2, -z'
_cell_length_a     7.8312(5)
_cell_length_b     13.9334(9)
_cell_length_c     9.6313(6)
_cell_angle_alpha     90
_cell_angle_beta     112.269(2)
_cell_angle_gamma     90
_cell_volume     972.54(11)
_cell_formula_units_Z     2
_cell_measurement_reflns_used     9860
_cell_measurement_theta_min     4.962
_cell_measurement_theta_max     70.025
_cell_measurement_temperature     100
_exptl_crystal_description     block
_exptl_crystal_colour     'clear light colourless'
_exptl_crystal_size_max     0.25
_exptl_crystal_size_mid     0.2
_exptl_crystal_size_min     0.15
_exptl_crystal_density_diffrn     0.964
_exptl_crystal_density_meas     ?
_exptl_crystal_density_method     ?
_exptl_crystal_F_000     320
_exptl_absorpt_coefficient_mu     0.399
_exptl_absorpt_correction_type     multi-scan
_exptl_absorpt_process_details
;
(SADABS; Sheldrick, 2012)
;
_shelx_estimated_absorpt_T_min     0.907
_shelx_estimated_absorpt_T_max     0.943
_exptl_absorpt_correction_T_min     0.5896
_exptl_absorpt_correction_T_max     0.7533
_exptl_special_details
;
X-ray crystallographic data for I were collected from a single-crystal sample,
which was mounted on a loop fiber. Data were collected using a Bruker
microstar diffractometer equipped with a Platinum 135 CCD Detector, a Helios
optics and a Kappa goniometer. The crystal-to-detector distance was 4.0 cm,
and the data collection was carried out in 512 <i>x</i> 512 pixel mode. The
initial unit-cell parameters were determined by a least-squares fit of the
angular setting of strong reflections, collected by a 110.0 degree scan in 110
frames over three different parts of the reciprocal space
;
_diffrn_ambient_temperature     100
_diffrn_radiation_type     CuK\a
_diffrn_radiation_wavelength     1.54178
_diffrn_radiation_monochromator     'Helios Mirror Optics'
_diffrn_measurement_device_type     'Bruker Microstar X8'
_diffrn_measurement_device     'k-geometry diffractometer'
_diffrn_measurement_method     '\w scans'
_diffrn_detector_area_resol_mean     8.3
_diffrn_reflns_number     18043
_diffrn_reflns_av_R_equivalents     0.0412
_diffrn_reflns_theta_min     4.962
_diffrn_reflns_theta_max     70.149
_diffrn_reflns_theta_full     67.679
_diffrn_measured_fraction_theta_max     0.992
_diffrn_measured_fraction_theta_full     0.995
_diffrn_reflns_limit_h_min     -9
_diffrn_reflns_limit_h_max     8
_diffrn_reflns_limit_k_min     -16
_diffrn_reflns_limit_k_max     17
_diffrn_reflns_limit_l_min     -11
_diffrn_reflns_limit_l_max     11
_refine_special_details
;
1. Fixed <i>U</i>~iso~ At 1.2 times of: All C(H,H) groups At 1.5 times of: All
B(H,H,H) groups, All C(H,H,H) groups 2.a Secondary CH2 refined with riding
coordinates: C1(H1A,H1B), C2(H2A,H2B), C3(H3A,H3B), C5(H5A,H5B), C6(H6A,H6B),
C7(H7A,H7B), C9(H9A,H9B), C10(H10A,H10B), C11(H11A,H11B), C13(H13A,H13B),
C14(H14A,H14B), C15(H15A,H15B) 2.b Idealized Me refined as rotating group:
C8(H8A,H8B,H8C), C12(H12A,H12B,H12C), C16(H16A,H16B,H16C), C4(H4A,H4B,H4C),
B1(H1C,H1D,H1E)
;
_reflns_number_total     3520
_reflns_number_gt     3510
_reflns_threshold_expression     I>2\s(I)
_refine_ls_structure_factor_coef     Fsqd
_refine_ls_matrix_type     full
_refine_ls_R_factor_all     0.0347
_refine_ls_R_factor_gt     0.0346
_refine_ls_wR_factor_gt     0.0916
_refine_ls_wR_factor_ref     0.0919
_refine_ls_goodness_of_fit_ref     1.027
_refine_ls_restrained_S_all     1.027
_refine_ls_number_reflns     3520
_refine_ls_number_parameters     186
_refine_ls_number_restraints     1
_refine_ls_hydrogen_treatment     constr
_refine_ls_weighting_scheme     calc
_refine_ls_weighting_details
              'w=1/[\s^2^(Fo^2^)+(0.0590P)^2^+0.1174P] where P=(Fo^2^+2Fc^2^)/3'
_atom_sites_solution_hydrogens     geom
_atom_sites_solution_primary     direct
_atom_sites_solution_secondary     ?
_refine_ls_shift/su_max     0.000
_refine_ls_shift/su_mean     0.000
_refine_diff_density_max     0.166
_refine_diff_density_min     -0.155
_refine_ls_extinction_method     none
_refine_ls_extinction_coef     .
_refine_ls_abs_structure_details
;
Flack parameter determined using 1596 quotients
[(I^+^)-(I^-^)]/[(I^+^)+(I^-^)]
(Parsons & Flack, 2004)
;
_refine_ls_abs_structure_Flack     0.14(12)
loop_
    _atom_type_symbol
    _atom_type_description
    _atom_type_scat_dispersion_real
    _atom_type_scat_dispersion_imag
    _atom_type_scat_source
    'C' 'C' 0.0181 0.0091
                         'International Tables Vol C Tables 4.2.6.8 and 6.1.1.4'
    'H' 'H' 0.0000 0.0000
                         'International Tables Vol C Tables 4.2.6.8 and 6.1.1.4'
    'B' 'B' 0.0090 0.0039
                         'International Tables Vol C Tables 4.2.6.8 and 6.1.1.4'
    'N' 'N' 0.0311 0.0180
                         'International Tables Vol C Tables 4.2.6.8 and 6.1.1.4'
_computing_data_collection     '<i>APEX2</i> (Bruker, 2013)'
_computing_cell_refinement     '<i>SAINT</i> (Bruker, 2013)'
_computing_data_reduction     '<i>SAINT</i> (Bruker, 2013)'
_computing_structure_solution     '<i>SHELXS2013</i> (Sheldrick, 2008)'
_computing_structure_refinement     '<i>SHELXL2013</i> (Sheldrick, 2008)'
_computing_molecular_graphics     '<i>OLEX2</i> (Dolomanov <i>et al.</i>, 2009)'
_computing_publication_material
;<i>OLEX2</i> (Dolomanov <i>et al.</i>, 2009) and
<i>publCIF</i> (Westrip, 2010)
;
loop_
    _atom_site_type_symbol
    _atom_site_label
    _atom_site_fract_x
    _atom_site_fract_y
    _atom_site_fract_z
    _atom_site_U_iso_or_equiv
    _atom_site_adp_type
    _atom_site_calc_flag
    _atom_site_occupancy
    _atom_site_disorder_assembly
    _atom_site_disorder_group
    N N1 0.37329(16) 0.60490(9) 0.25684(14) 0.0171(3) Uani d 1 . .
    C C1 0.35569(19) 0.67475(12) 0.37167(17) 0.0186(3) Uani d 1 . .
    H H1A 0.2313 0.6701 0.3698 0.022 Uiso calc 1 . .
    H H1B 0.3712 0.7393 0.3405 0.022 Uiso calc 1 . .
    C C2 0.4898(2) 0.66116(12) 0.53249(16) 0.0209(3) Uani d 1 . .
    H H2A 0.6134 0.6790 0.5418 0.025 Uiso calc 1 . .
    H H2B 0.4914 0.5944 0.5616 0.025 Uiso calc 1 . .
    C C3 0.4275(2) 0.72452(12) 0.63373(17) 0.0246(4) Uani d 1 . .
    H H3A 0.4305 0.7911 0.6052 0.030 Uiso calc 1 . .
    H H3B 0.3008 0.7088 0.6178 0.030 Uiso calc 1 . .
    C C5 0.56503(19) 0.61031(11) 0.25259(17) 0.0183(3) Uani d 1 . .
    H H5A 0.5705 0.5666 0.1761 0.022 Uiso calc 1 . .
    H H5B 0.6538 0.5883 0.3483 0.022 Uiso calc 1 . .
    C C6 0.6223(2) 0.70965(12) 0.22094(18) 0.0215(3) Uani d 1 . .
    H H6A 0.6227 0.7536 0.2992 0.026 Uiso calc 1 . .
    H H6B 0.5336 0.7330 0.1262 0.026 Uiso calc 1 . .
    C C7 0.8133(2) 0.70710(12) 0.2143(2) 0.0252(3) Uani d 1 . .
    H H7A 0.9020 0.6845 0.3097 0.030 Uiso calc 1 . .
    H H7B 0.8131 0.6622 0.1373 0.030 Uiso calc 1 . .
    C C8 0.8715(2) 0.80552(13) 0.1804(2) 0.0286(4) Uani d 1 . .
    H H8A 0.7902 0.8255 0.0822 0.043 Uiso calc 1 . .
    H H8B 0.9956 0.8024 0.1840 0.043 Uiso calc 1 . .
    H H8C 0.8655 0.8508 0.2536 0.043 Uiso calc 1 . .
    C C9 0.2259(2) 0.63434(11) 0.10726(17) 0.0193(3) Uani d 1 . .
    H H9A 0.1081 0.6354 0.1187 0.023 Uiso calc 1 . .
    H H9B 0.2520 0.6995 0.0857 0.023 Uiso calc 1 . .
    C C10 0.2053(2) 0.57252(12) -0.02823(17) 0.0224(3) Uani d 1 . .
    H H10A 0.1533 0.5106 -0.0197 0.027 Uiso calc 1 . .
    H H10B 0.3249 0.5620 -0.0338 0.027 Uiso calc 1 . .
    C C11 0.0779(2) 0.62444(14) -0.16886(18) 0.0274(4) Uani d 1 . .
    H H11A -0.0376 0.6389 -0.1581 0.033 Uiso calc 1 . .
    H H11B 0.1343 0.6848 -0.1782 0.033 Uiso calc 1 . .
    C C12 0.0379(3) 0.56601(14) -0.31121(18) 0.0319(4) Uani d 1 . .
    H H12A -0.0299 0.6046 -0.3970 0.048 Uiso calc 1 . .
    H H12B -0.0337 0.5105 -0.3090 0.048 Uiso calc 1 . .
    H H12C 0.1520 0.5460 -0.3175 0.048 Uiso calc 1 . .
    C C13 0.3451(2) 0.50172(11) 0.29578(16) 0.0187(3) Uani d 1 . .
    H H13A 0.3467 0.4603 0.2153 0.022 Uiso calc 1 . .
    H H13B 0.4484 0.4835 0.3859 0.022 Uiso calc 1 . .
    C C14 0.1676(2) 0.48347(12) 0.32089(18) 0.0222(3) Uani d 1 . .
    H H14A 0.0628 0.5025 0.2323 0.027 Uiso calc 1 . .
    H H14B 0.1668 0.5219 0.4046 0.027 Uiso calc 1 . .
    C C15 0.1506(2) 0.37789(13) 0.3535(2) 0.0276(4) Uani d 1 . .
    H H15A 0.2592 0.3582 0.4385 0.033 Uiso calc 1 . .
    H H15B 0.1452 0.3399 0.2675 0.033 Uiso calc 1 . .
    C C16 -0.0207(3) 0.35851(13) 0.3874(2) 0.0310(4) Uani d 1 . .
    H H16A -0.1288 0.3712 0.2996 0.047 Uiso calc 1 . .
    H H16B -0.0202 0.3995 0.4677 0.047 Uiso calc 1 . .
    H H16C -0.0211 0.2926 0.4165 0.047 Uiso calc 1 . .
    C C4 0.5460(2) 0.71352(15) 0.79966(19) 0.0313(4) Uani d 1 . .
    H H4A 0.6699 0.7334 0.8177 0.047 Uiso calc 1 . .
    H H4B 0.5462 0.6475 0.8284 0.047 Uiso calc 1 . .
    H H4C 0.4965 0.7527 0.8576 0.047 Uiso calc 1 . .
    N N2 0.5861(3) 0.42280(13) 0.66014(18) 0.0418(4) Uani d 1 . .
    C C17 0.6380(2) 0.42768(13) 0.7884(2) 0.0297(4) Uani d 1 . .
    B B1 0.7120(3) 0.43232(17) 0.9652(2) 0.0332(4) Uani d 1 . .
    H H1C 0.6112 0.4235 0.9975 0.050 Uiso calc 1 . .
    H H1D 0.7681 0.4937 0.9987 0.050 Uiso calc 1 . .
    H H1E 0.8018 0.3826 1.0069 0.050 Uiso calc 1 . .
loop_
    _atom_site_aniso_label
    _atom_site_aniso_U_11
    _atom_site_aniso_U_22
    _atom_site_aniso_U_33
    _atom_site_aniso_U_12
    _atom_site_aniso_U_13
    _atom_site_aniso_U_23
    N1 0.0163(6) 0.0160(7) 0.0194(6) 0.0013(4) 0.0071(5) 0.0006(5)
    C1 0.0192(7) 0.0154(7) 0.0236(7) 0.0018(5) 0.0108(6) -0.0010(6)
    C2 0.0220(7) 0.0194(8) 0.0221(7) 0.0006(6) 0.0092(6) -0.0012(6)
    C3 0.0262(7) 0.0248(9) 0.0251(8) 0.0011(6) 0.0122(6) -0.0034(7)
    C5 0.0140(6) 0.0199(8) 0.0214(7) 0.0022(5) 0.0072(6) -0.0007(6)
    C6 0.0198(7) 0.0207(8) 0.0265(8) 0.0002(6) 0.0117(6) 0.0003(6)
    C7 0.0196(7) 0.0232(8) 0.0351(8) 0.0000(6) 0.0130(6) -0.0007(7)
    C8 0.0257(8) 0.0270(9) 0.0367(9) -0.0059(6) 0.0158(7) -0.0028(7)
    C9 0.0176(7) 0.0191(7) 0.0206(7) 0.0026(6) 0.0065(6) 0.0025(6)
    C10 0.0239(7) 0.0213(8) 0.0208(7) 0.0024(6) 0.0070(6) 0.0007(6)
    C11 0.0310(8) 0.0250(9) 0.0226(8) 0.0028(7) 0.0062(7) 0.0027(6)
    C12 0.0387(9) 0.0298(10) 0.0215(8) 0.0001(8) 0.0049(7) 0.0009(7)
    C13 0.0203(7) 0.0143(7) 0.0203(7) 0.0001(6) 0.0064(5) 0.0005(6)
    C14 0.0235(7) 0.0198(8) 0.0240(7) -0.0014(6) 0.0099(6) 0.0005(6)
    C15 0.0274(8) 0.0209(8) 0.0336(8) -0.0053(7) 0.0104(7) 0.0017(7)
    C16 0.0374(9) 0.0296(10) 0.0282(8) -0.0132(7) 0.0148(7) -0.0027(7)
    C4 0.0336(8) 0.0383(10) 0.0243(8) -0.0005(8) 0.0134(7) -0.0056(7)
    N2 0.0627(11) 0.0240(8) 0.0286(8) -0.0016(8) 0.0059(7) 0.0025(7)
    C17 0.0335(8) 0.0164(8) 0.0341(9) 0.0002(7) 0.0070(7) 0.0010(7)
    B1 0.0389(10) 0.0263(10) 0.0306(10) 0.0033(9) 0.0088(8) -0.0021(8)
_geom_special_details
;
All e.s.d.'s (except the e.s.d. in the dihedral angle between two l.s. planes)
are estimated using the full covariance matrix. The cell e.s.d.'s are taken
into account individually in the estimation of e.s.d.'s in distances, angles
and torsion angles; correlations between e.s.d.'s in cell parameters are only
used when they are defined by crystal symmetry. An approximate (isotropic)
treatment of cell e.s.d.'s is used for estimating e.s.d.'s involving l.s.
planes.
;
loop_
    _geom_bond_atom_site_label_1
    _geom_bond_atom_site_label_2
    _geom_bond_site_symmetry_2
    _geom_bond_distance
    _geom_bond_publ_flag
    N1 C1 . 1.5182(18) ?
    N1 C5 . 1.5195(17) ?
    N1 C9 . 1.5216(18) ?
    N1 C13 . 1.5229(19) ?
    C1 H1A . 0.9700 ?
    C1 H1B . 0.9700 ?
    C1 C2 . 1.518(2) ?
    C2 H2A . 0.9700 ?
    C2 H2B . 0.9700 ?
    C2 C3 . 1.526(2) ?
    C3 H3A . 0.9700 ?
    C3 H3B . 0.9700 ?
    C3 C4 . 1.521(2) ?
    C5 H5A . 0.9700 ?
    C5 H5B . 0.9700 ?
    C5 C6 . 1.521(2) ?
    C6 H6A . 0.9700 ?
    C6 H6B . 0.9700 ?
    C6 C7 . 1.5215(19) ?
    C7 H7A . 0.9700 ?
    C7 H7B . 0.9700 ?
    C7 C8 . 1.519(2) ?
    C8 H8A . 0.9600 ?
    C8 H8B . 0.9600 ?
    C8 H8C . 0.9600 ?
    C9 H9A . 0.9700 ?
    C9 H9B . 0.9700 ?
    C9 C10 . 1.520(2) ?
    C10 H10A . 0.9700 ?
    C10 H10B . 0.9700 ?
    C10 C11 . 1.526(2) ?
    C11 H11A . 0.9700 ?
    C11 H11B . 0.9700 ?
    C11 C12 . 1.521(2) ?
    C12 H12A . 0.9600 ?
    C12 H12B . 0.9600 ?
    C12 H12C . 0.9600 ?
    C13 H13A . 0.9700 ?
    C13 H13B . 0.9700 ?
    C13 C14 . 1.5192(19) ?
    C14 H14A . 0.9700 ?
    C14 H14B . 0.9700 ?
    C14 C15 . 1.520(2) ?
    C15 H15A . 0.9700 ?
    C15 H15B . 0.9700 ?
    C15 C16 . 1.521(2) ?
    C16 H16A . 0.9600 ?
    C16 H16B . 0.9600 ?
    C16 H16C . 0.9600 ?
    C4 H4A . 0.9600 ?
    C4 H4B . 0.9600 ?
    C4 H4C . 0.9600 ?
    N2 C17 . 1.147(2) ?
    C17 B1 . 1.578(3) ?
    B1 H1C . 0.9600 ?
    B1 H1D . 0.9600 ?
    B1 H1E . 0.9600 ?
loop_
    _geom_angle_atom_site_label_1
    _geom_angle_atom_site_label_2
    _geom_angle_atom_site_label_3
    _geom_angle_site_symmetry_1
    _geom_angle_site_symmetry_3
    _geom_angle
    _geom_angle_publ_flag
    C1 N1 C5 . . 110.57(11) ?
    C1 N1 C9 . . 105.74(11) ?
    C1 N1 C13 . . 111.35(11) ?
    C5 N1 C9 . . 111.33(10) ?
    C5 N1 C13 . . 106.90(10) ?
    C9 N1 C13 . . 111.03(11) ?
    N1 C1 H1A . . 108.2 ?
    N1 C1 H1B . . 108.2 ?
    N1 C1 C2 . . 116.39(12) ?
    H1A C1 H1B . . 107.3 ?
    C2 C1 H1A . . 108.2 ?
    C2 C1 H1B . . 108.2 ?
    C1 C2 H2A . . 110.0 ?
    C1 C2 H2B . . 110.0 ?
    C1 C2 C3 . . 108.34(12) ?
    H2A C2 H2B . . 108.4 ?
    C3 C2 H2A . . 110.0 ?
    C3 C2 H2B . . 110.0 ?
    C2 C3 H3A . . 108.9 ?
    C2 C3 H3B . . 108.9 ?
    H3A C3 H3B . . 107.7 ?
    C4 C3 C2 . . 113.43(13) ?
    C4 C3 H3A . . 108.9 ?
    C4 C3 H3B . . 108.9 ?
    N1 C5 H5A . . 108.6 ?
    N1 C5 H5B . . 108.6 ?
    N1 C5 C6 . . 114.83(12) ?
    H5A C5 H5B . . 107.5 ?
    C6 C5 H5A . . 108.6 ?
    C6 C5 H5B . . 108.6 ?
    C5 C6 H6A . . 109.5 ?
    C5 C6 H6B . . 109.5 ?
    C5 C6 C7 . . 110.87(12) ?
    H6A C6 H6B . . 108.1 ?
    C7 C6 H6A . . 109.5 ?
    C7 C6 H6B . . 109.5 ?
    C6 C7 H7A . . 109.3 ?
    C6 C7 H7B . . 109.3 ?
    H7A C7 H7B . . 108.0 ?
    C8 C7 C6 . . 111.58(13) ?
    C8 C7 H7A . . 109.3 ?
    C8 C7 H7B . . 109.3 ?
    C7 C8 H8A . . 109.5 ?
    C7 C8 H8B . . 109.5 ?
    C7 C8 H8C . . 109.5 ?
    H8A C8 H8B . . 109.5 ?
    H8A C8 H8C . . 109.5 ?
    H8B C8 H8C . . 109.5 ?
    N1 C9 H9A . . 108.0 ?
    N1 C9 H9B . . 108.0 ?
    H9A C9 H9B . . 107.3 ?
    C10 C9 N1 . . 117.12(12) ?
    C10 C9 H9A . . 108.0 ?
    C10 C9 H9B . . 108.0 ?
    C9 C10 H10A . . 110.0 ?
    C9 C10 H10B . . 110.0 ?
    C9 C10 C11 . . 108.33(13) ?
    H10A C10 H10B . . 108.4 ?
    C11 C10 H10A . . 110.0 ?
    C11 C10 H10B . . 110.0 ?
    C10 C11 H11A . . 109.0 ?
    C10 C11 H11B . . 109.0 ?
    H11A C11 H11B . . 107.8 ?
    C12 C11 C10 . . 112.85(15) ?
    C12 C11 H11A . . 109.0 ?
    C12 C11 H11B . . 109.0 ?
    C11 C12 H12A . . 109.5 ?
    C11 C12 H12B . . 109.5 ?
    C11 C12 H12C . . 109.5 ?
    H12A C12 H12B . . 109.5 ?
    H12A C12 H12C . . 109.5 ?
    H12B C12 H12C . . 109.5 ?
    N1 C13 H13A . . 108.5 ?
    N1 C13 H13B . . 108.5 ?
    H13A C13 H13B . . 107.5 ?
    C14 C13 N1 . . 115.09(12) ?
    C14 C13 H13A . . 108.5 ?
    C14 C13 H13B . . 108.5 ?
    C13 C14 H14A . . 109.5 ?
    C13 C14 H14B . . 109.5 ?
    C13 C14 C15 . . 110.59(13) ?
    H14A C14 H14B . . 108.1 ?
    C15 C14 H14A . . 109.5 ?
    C15 C14 H14B . . 109.5 ?
    C14 C15 H15A . . 109.3 ?
    C14 C15 H15B . . 109.3 ?
    C14 C15 C16 . . 111.69(15) ?
    H15A C15 H15B . . 107.9 ?
    C16 C15 H15A . . 109.3 ?
    C16 C15 H15B . . 109.3 ?
    C15 C16 H16A . . 109.5 ?
    C15 C16 H16B . . 109.5 ?
    C15 C16 H16C . . 109.5 ?
    H16A C16 H16B . . 109.5 ?
    H16A C16 H16C . . 109.5 ?
    H16B C16 H16C . . 109.5 ?
    C3 C4 H4A . . 109.5 ?
    C3 C4 H4B . . 109.5 ?
    C3 C4 H4C . . 109.5 ?
    H4A C4 H4B . . 109.5 ?
    H4A C4 H4C . . 109.5 ?
    H4B C4 H4C . . 109.5 ?
    N2 C17 B1 . . 178.7(2) ?
    C17 B1 H1C . . 109.5 ?
    C17 B1 H1D . . 109.5 ?
    C17 B1 H1E . . 109.5 ?
    H1C B1 H1D . . 109.5 ?
    H1C B1 H1E . . 109.5 ?
    H1D B1 H1E . . 109.5 ?
loop_
    _geom_torsion_atom_site_label_1
    _geom_torsion_atom_site_label_2
    _geom_torsion_atom_site_label_3
    _geom_torsion_atom_site_label_4
    _geom_torsion_site_symmetry_1
    _geom_torsion_site_symmetry_2
    _geom_torsion_site_symmetry_3
    _geom_torsion_site_symmetry_4
    _geom_torsion
    _geom_torsion_publ_flag
    N1 C1 C2 C3 . . . . -169.39(12) ?
    N1 C5 C6 C7 . . . . -178.31(12) ?
    N1 C9 C10 C11 . . . . -169.54(12) ?
    N1 C13 C14 C15 . . . . 178.00(12) ?
    C1 N1 C5 C6 . . . . -56.43(15) ?
    C1 N1 C9 C10 . . . . -176.84(12) ?
    C1 N1 C13 C14 . . . . 53.31(15) ?
    C1 C2 C3 C4 . . . . 177.11(14) ?
    C5 N1 C1 C2 . . . . -59.06(16) ?
    C5 N1 C9 C10 . . . . 63.04(16) ?
    C5 N1 C13 C14 . . . . 174.17(12) ?
    C5 C6 C7 C8 . . . . 179.12(13) ?
    C9 N1 C1 C2 . . . . -179.68(12) ?
    C9 N1 C5 C6 . . . . 60.80(16) ?
    C9 N1 C13 C14 . . . . -64.23(15) ?
    C9 C10 C11 C12 . . . . -176.50(14) ?
    C13 N1 C1 C2 . . . . 59.62(15) ?
    C13 N1 C5 C6 . . . . -177.78(12) ?
    C13 N1 C9 C10 . . . . -55.94(16) ?
    C13 C14 C15 C16 . . . . 176.90(13) ?
loop_
    _geom_hbond_atom_site_label_D
    _geom_hbond_atom_site_label_H
    _geom_hbond_atom_site_label_A
    _geom_hbond_site_symmetry_A
    _geom_hbond_distance_DH
    _geom_hbond_distance_HA
    _geom_hbond_distance_DA
    _geom_hbond_angle_DHA
    C1 H1B N2 2_656 0.97 2.58 3.515(2) 162.0
    C2 H2B N2 . 0.97 2.58 3.523(2) 165.2
    C13 H13B N2 . 0.97 2.59 3.474(2) 152.0
_shelxl_version_number         .2013
_iucr_refine_instructions_details
;
TITL TBABH3 in P21 #4
CELL 1.54178 7.8312 13.9334 9.6313 90 112.2688 90
ZERR 2 0.0005 0.0009 0.0006 0 0.0022 0
LATT -1
SYMM -X,0.5+Y,-Z
SFAC C H B N
UNIT 34 78 2 4
EQIV $1 1-X,0.5+Y,1-Z
L.S. 22
PLAN  5
SIZE 0.15 0.2 0.25
TEMP 23
HTAB C1 N2_$1
HTAB C2 N2
HTAB C13 N2
REM reset to P21 #4
BOND
fmap 2 53
MORE -1
BOND $H
HTAB
ACTA
CONF
REM <HKL>E:/frames/guest/TBA_BH3CN/work/BOX_2_0_2_0_2_0_R/OLEX2/TBABH3.hkl</HKL>
WGHT 0.059 0.1174
FVAR 0.60814
N1    4     0.37329  0.60490  0.25684  11.00000  0.01629  0.01605  0.01935 =
 0.00061  0.00712  0.00132
C1    1     0.35569  0.67475  0.37167  11.00000  0.01916  0.01544  0.02359 =
 -0.00096  0.01080  0.00181
AFIX 23
H1a   2     0.23126  0.67015  0.36983  11.00000 -1.20000
H1b   2     0.37116  0.73928  0.34048  11.00000 -1.20000
AFIX 0
C2    1     0.48982  0.66117  0.53249  11.00000  0.02196  0.01940  0.02215 =
 -0.00118  0.00923  0.00063
AFIX 23
H2a   2     0.61341  0.67899  0.54178  11.00000 -1.20000
H2b   2     0.49144  0.59442  0.56158  11.00000 -1.20000
AFIX 0
C3    1     0.42751  0.72452  0.63373  11.00000  0.02617  0.02480  0.02509 =
 -0.00339  0.01219  0.00110
AFIX 23
H3a   2     0.43051  0.79106  0.60515  11.00000 -1.20000
H3b   2     0.30079  0.70878  0.61777  11.00000 -1.20000
AFIX 0
C5    1     0.56503  0.61031  0.25259  11.00000  0.01403  0.01994  0.02144 =
 -0.00074  0.00723  0.00224
AFIX 23
H5a   2     0.57054  0.56656  0.17606  11.00000 -1.20000
H5b   2     0.65378  0.58833  0.34829  11.00000 -1.20000
AFIX 0
C6    1     0.62229  0.70965  0.22094  11.00000  0.01976  0.02069  0.02652 =
 0.00027  0.01168  0.00019
AFIX 23
H6a   2     0.62270  0.75360  0.29917  11.00000 -1.20000
H6b   2     0.53360  0.73299  0.12616  11.00000 -1.20000
AFIX 0
C7    1     0.81331  0.70710  0.21435  11.00000  0.01961  0.02323  0.03513 =
 -0.00070  0.01295 -0.00004
AFIX 23
H7a   2     0.90199  0.68454  0.30968  11.00000 -1.20000
H7b   2     0.81314  0.66223  0.13728  11.00000 -1.20000
AFIX 0
C8    1     0.87151  0.80552  0.18041  11.00000  0.02568  0.02702  0.03670 =
 -0.00279  0.01576 -0.00591
AFIX 137
H8a   2     0.79021  0.82554  0.08220  11.00000 -1.50000
H8b   2     0.99560  0.80240  0.18405  11.00000 -1.50000
H8c   2     0.86551  0.85080  0.25355  11.00000 -1.50000
AFIX 0
C9    1     0.22594  0.63435  0.10726  11.00000  0.01763  0.01909  0.02064 =
 0.00249  0.00648  0.00259
AFIX 23
H9a   2     0.10810  0.63538  0.11868  11.00000 -1.20000
H9b   2     0.25200  0.69950  0.08572  11.00000 -1.20000
AFIX 0
C10   1     0.20525  0.57252 -0.02823  11.00000  0.02389  0.02130  0.02077 =
 0.00069  0.00704  0.00237
AFIX 23
H10a  2     0.15330  0.51065 -0.01969  11.00000 -1.20000
H10b  2     0.32492  0.56200 -0.03383  11.00000 -1.20000
AFIX 0
C11   1     0.07790  0.62444 -0.16886  11.00000  0.03102  0.02503  0.02260 =
 0.00266  0.00619  0.00283
AFIX 23
H11a  2    -0.03761  0.63892 -0.15807  11.00000 -1.20000
H11b  2     0.13432  0.68480 -0.17821  11.00000 -1.20000
AFIX 0
C12   1     0.03788  0.56601 -0.31121  11.00000  0.03872  0.02981  0.02148 =
 0.00094  0.00486  0.00012
AFIX 137
H12a  2    -0.02991  0.60464 -0.39698  11.00000 -1.50000
H12b  2    -0.03375  0.51054 -0.30900  11.00000 -1.50000
H12c  2     0.15204  0.54599 -0.31747  11.00000 -1.50000
AFIX 0
C13   1     0.34506  0.50172  0.29578  11.00000  0.02026  0.01425  0.02031 =
 0.00050  0.00637  0.00012
AFIX 23
H13a  2     0.34666  0.46034  0.21529  11.00000 -1.20000
H13b  2     0.44845  0.48353  0.38593  11.00000 -1.20000
AFIX 0
C14   1     0.16765  0.48347  0.32089  11.00000  0.02352  0.01984  0.02401 =
 0.00051  0.00992 -0.00142
AFIX 23
H14a  2     0.06285  0.50246  0.23230  11.00000 -1.20000
H14b  2     0.16683  0.52192  0.40459  11.00000 -1.20000
AFIX 0
C15   1     0.15064  0.37789  0.35346  11.00000  0.02737  0.02091  0.03362 =
 0.00167  0.01039 -0.00526
AFIX 23
H15a  2     0.25917  0.35823  0.43852  11.00000 -1.20000
H15b  2     0.14522  0.33994  0.26745  11.00000 -1.20000
AFIX 0
C16   1    -0.02066  0.35851  0.38743  11.00000  0.03743  0.02957  0.02818 =
 -0.00267  0.01482 -0.01316
AFIX 137
H16a  2    -0.12883  0.37116  0.29956  11.00000 -1.50000
H16b  2    -0.02022  0.39949  0.46769  11.00000 -1.50000
H16c  2    -0.02108  0.29263  0.41650  11.00000 -1.50000
AFIX 0
C4    1     0.54597  0.71352  0.79966  11.00000  0.03358  0.03825  0.02431 =
 -0.00559  0.01344 -0.00053
AFIX 137
H4a   2     0.66993  0.73343  0.81771  11.00000 -1.50000
H4b   2     0.54619  0.64754  0.82843  11.00000 -1.50000
H4c   2     0.49655  0.75265  0.85755  11.00000 -1.50000
AFIX 0
N2    4     0.58613  0.42280  0.66014  11.00000  0.06275  0.02398  0.02855 =
 0.00252  0.00586 -0.00160
C17   1     0.63803  0.42768  0.78843  11.00000  0.03345  0.01645  0.03414 =
 0.00100  0.00701  0.00023
B1    3     0.71203  0.43232  0.96521  11.00000  0.03890  0.02632  0.03056 =
 -0.00214  0.00877  0.00333
AFIX 137
H1c   2     0.61120  0.42345  0.99749  11.00000 -1.50000
H1d   2     0.76811  0.49372  0.99872  11.00000 -1.50000
H1e   2     0.80180  0.38259  1.00693  11.00000 -1.50000
AFIX 0
HKLF 4
END
;
data_global
_journal_date_recd_electronic     2013-10-18
_journal_date_accepted     2013-10-21
_journal_name_full     'Acta Crystallographica, Section E'
_journal_year     2013
_journal_volume     69
_journal_issue     11
_journal_page_first     o1713
_journal_page_last     o1713
_journal_paper_category     QO
_journal_paper_doi     10.1107/S1600536813028924
_journal_coeditor_code     SJ5361
_publ_contact_author_name     'Thierry Maris'
_publ_contact_author_address
;
Department of Chemistry
University of Montr\'eal
CP 6128
Succ. Centre-ville
Montr\'eal
Qu\'ebec
Canada H3C 3J7
;
_publ_contact_author_email     'thierry.maris@umontreal.ca'
_publ_contact_author_fax     '+1 514 343 7586'
_publ_contact_author_phone     '+1 514 343 6111 3937'
_publ_section_title
;
<i>N</i>,<i>N</i>,<i>N</i>-Tributylbutan-1-aminium
(<i>T</i>-4)-(cyano-\k<i>C</i>)trihydroborate
;
_publ_section_title_footnote     .
loop_
    _publ_author_name
    _publ_author_footnote
    _publ_author_address
    'Maris, Thierry' .
;
Department of Chemistry
University of Montr\'eal
CP 6128
Succ. Centre-ville
Montr\'eal
Qu\'ebec
Canada H3C 3J7
;
_publ_section_synopsis     .
