# Supplementary material for: N,N,N-Tri­butyl­butan-1-aminium (T-4)-(cyano-κC)tri­hydro­borate
Source: Acta Crystallogr Sect E Struct Rep Online. 2013 Oct 26;69(Pt 11):o1713. doi: 10.1107/S1600536813028924 (PMC3884361; doi:10.1107/S1600536813028924)
Supplement: Supplementary file 2 [file e-69-o1713-Isup2.hkl]

#
# h,k,l, Fc-squared, Fo-squared, sigma(Fo-squared), status flag
#
data_I

_shelx_title             'TBABH3'
_shelx_refln_list_code          4
_shelx_F_calc_maximum       48.55
_exptl_crystal_F_000       320.00
_reflns_d_resolution_high  0.8196

loop_
 _space_group_symop_operation_xyz
 'x, y, z'
 '-x, y+1/2, -z'

_cell_length_a     7.8312
_cell_length_b    13.9334
_cell_length_c     9.6313
_cell_angle_alpha  90.000
_cell_angle_beta  112.269
_cell_angle_gamma  90.000

_shelx_F_squared_multiplier     1.000

loop_
 _refln_index_h
 _refln_index_k
 _refln_index_l
 _refln_F_squared_calc
 _refln_F_squared_meas
 _refln_F_squared_sigma
 _refln_observed_status
   2 -16   0         60.14         59.26         2.27 o
   2 -15   0        121.80        119.43         4.58 o
   3 -15   0         13.69         11.44         0.45 o
   2 -14   0          8.76          9.25         0.68 o
   3 -14   0          5.01          4.97         0.24 o
   4 -14   0         15.52         15.00         0.57 o
   3 -13   0         20.55         22.24         0.85 o
   4 -13   0         21.34         24.92         0.91 o
   5 -13   0         95.13         99.17         3.57 o
   0 -12   0          1.12          1.46         0.19 o
   1 -12   0        149.41        124.48         5.46 o
   3 -12   0        238.54        216.54        17.18 o
   4 -12   0         18.25         17.73         0.69 o
   5 -12   0          6.21          6.92         0.30 o
   6 -12   0         36.20         36.91         2.03 o
   1 -11   0        302.89        276.92        14.27 o
   2 -11   0         13.78         13.71         0.62 o
   3 -11   0         29.05         24.30         1.13 o
   4 -11   0        104.10        119.82         4.24 o
   5 -11   0         71.32         81.28         2.90 o
   6 -11   0          9.00          9.83         0.53 o
   0 -10   0        281.00        272.85        13.40 o
   1 -10   0        246.61        223.77         9.00 o
   2 -10   0         13.29         11.81         0.64 o
   3 -10   0         24.53         22.01         0.66 o
   4 -10   0        253.48        271.15        13.88 o
   5 -10   0         21.00         22.36         0.91 o
   6 -10   0        126.40        140.86         5.00 o
   7 -10   0          4.08          3.62         0.30 o
   1  -9   0         54.62         61.33         2.37 o
   2  -9   0        115.50        109.55         5.27 o
   3  -9   0          4.36          4.14         0.15 o
   4  -9   0         25.66         23.92         0.75 o
   5  -9   0         76.42         81.15         2.64 o
   6  -9   0          3.62          4.55         0.22 o
   7  -9   0         21.96         21.20         1.22 o
   0  -8   0        235.73        245.04        15.22 o
   1  -8   0         56.73         60.65         2.87 o
   2  -8   0         12.77         11.22         0.55 o
   3  -8   0         17.11         17.13         0.57 o
   4  -8   0          7.65          6.16         0.19 o
   5  -8   0        130.51        141.15         4.62 o
   6  -8   0          4.03          4.26         0.21 o
   7  -8   0         15.26         16.44         0.68 o
   1  -7   0        792.26        826.30        29.21 o
   2  -7   0        234.67        256.59        10.07 o
   3  -7   0         43.97         39.79         1.16 o
   4  -7   0         28.58         24.54         0.58 o
   5  -7   0         79.73         74.58         1.99 o
   6  -7   0         28.18         29.75         0.99 o
   7  -7   0         13.26         13.24         0.46 o
   8  -7   0         18.32         18.90         1.11 o
   0  -6   0         66.46         60.35         3.84 o
   1  -6   0        374.16        376.32        13.57 o
   2  -6   0         37.47         41.76         1.35 o
   3  -6   0         90.97         83.13         2.64 o
   4  -6   0          7.85         10.53         0.27 o
   5  -6   0        111.77        103.76         2.28 o
   6  -6   0        159.38        166.94         5.41 o
   7  -6   0         17.54         19.31         0.69 o
   8  -6   0         24.14         25.33         1.43 o
   1  -5   0        107.75         97.12         3.44 o
   2  -5   0        216.02        228.59         7.40 o
   3  -5   0         67.59         73.73         2.14 o
   4  -5   0         18.95         12.27         0.26 o
   5  -5   0         11.32         10.71         0.26 o
   6  -5   0        104.35        106.41         3.55 o
   7  -5   0          3.39          2.69         0.15 o
   8  -5   0         35.27         30.86         1.83 o
   2  -4   0         98.99        100.89         3.27 o
   3  -4   0          1.96          1.64         0.09 o
   4  -4   0         68.49         62.54         1.30 o
   5  -4   0          2.07          2.28         0.07 o
   6  -4   0         22.45         25.16         0.77 o
   7  -4   0         20.80         21.32         0.76 o
   8  -4   0         15.40         14.74         0.91 o
   2  -3   0         73.57         77.09         2.83 o
   3  -3   0         90.76         93.28         2.84 o
   4  -3   0         58.44         56.01         1.24 o
   5  -3   0          0.99          1.19         0.05 o
   6  -3   0        223.21        213.97         5.12 o
   7  -3   0         88.53         80.45         2.24 o
   8  -3   0         26.42         26.54         1.18 o
   1  -2   0       1246.16       1229.29        66.67 o
   2  -2   0        342.11        321.97        12.00 o
   3  -2   0        193.54        182.20         4.58 o
   4  -2   0         27.58         26.90         0.71 o
   5  -2   0         27.08         29.20         0.64 o
   6  -2   0         44.29         45.30         1.05 o
   7  -2   0        214.98        211.96         6.47 o
   8  -2   0         12.28          9.33         0.33 o
   1  -1   0       1408.14       1310.34       100.36 o
   2  -1   0       1717.15       1746.81        73.26 o
   3  -1   0         17.00         23.58         0.65 o
   4  -1   0        194.57        182.68         7.06 o
   5  -1   0        202.31        185.81         3.88 o
   6  -1   0        150.24        150.27         3.14 o
   7  -1   0         11.40         11.20         0.36 o
   8  -1   0         33.38         33.50         0.93 o
   1   0   0        842.57        932.17        50.62 o
   2   0   0        194.91        221.89         5.99 o
   3   0   0         15.20         22.60         1.09 o
   4   0   0        403.96        392.42        13.64 o
   5   0   0        378.63        356.58         7.28 o
   6   0   0         53.61         54.16         1.20 o
   7   0   0         28.18         27.95         0.67 o
   8   0   0          1.82          2.04         0.10 o
   3   1   0         17.29         25.88         1.78 o
   4   1   0        195.23        180.30         4.03 o
   5   1   0        202.07        184.01         2.96 o
   6   1   0        150.34        149.27         2.71 o
   7   1   0         11.47         11.52         0.32 o
   8   1   0         33.37         32.57         0.93 o
   2   2   0        341.50        327.67        22.74 o
   3   2   0        192.97        188.69         9.26 o
   4   2   0         27.46         26.11         0.35 o
   5   2   0         27.23         29.52         0.47 o
   6   2   0         44.31         46.29         0.85 o
   7   2   0        215.11        220.62         4.58 o
   8   2   0         12.34          9.37         0.26 o
   2   3   0         72.80         78.71         5.49 o
   3   3   0         89.59        100.50         6.68 o
   4   3   0         58.37         57.30         0.73 o
   5   3   0          0.97          1.26         0.05 o
   6   3   0        222.54        212.32         3.64 o
   7   3   0         88.90         80.77         1.61 o
   8   3   0         26.41         26.92         0.75 o
   0   4   0       2037.96       2100.36       167.88 o
   2   4   0         98.31        105.97         5.34 o
   3   4   0          2.05          1.98         0.16 o
   4   4   0         68.82         66.59         0.82 o
   5   4   0          2.06          2.43         0.06 o
   6   4   0         22.44         26.09         0.48 o
   7   4   0         20.97         22.14         0.46 o
   8   4   0         15.51         15.60         0.47 o
   1   5   0        107.35         98.43         5.43 o
   2   5   0        215.43        245.86        17.82 o
   3   5   0         67.32         71.67         1.10 o
   4   5   0         19.10         13.05         0.17 o
   5   5   0         11.34         11.67         0.17 o
   6   5   0        104.52        112.85         2.07 o
   7   5   0          3.41          2.99         0.13 o
   8   5   0         35.31         32.84         0.95 o
   0   6   0         65.41         55.05         3.09 o
   1   6   0        373.70        405.08        21.37 o
   2   6   0         37.80         42.18         3.24 o
   3   6   0         90.99         79.67         1.03 o
   4   6   0          7.80         11.57         0.16 o
   5   6   0        111.10        116.22         1.63 o
   6   6   0        159.59        172.11         3.13 o
   7   6   0         17.65         19.84         0.48 o
   8   6   0         24.33         23.94         0.84 o
   1   7   0        793.55        842.17        55.62 o
   2   7   0        235.61        234.35         6.33 o
   3   7   0         44.01         40.08         0.57 o
   4   7   0         28.51         26.90         0.37 o
   5   7   0         79.98         84.17         1.26 o
   6   7   0         28.09         30.28         0.57 o
   7   7   0         13.21         13.72         0.37 o
   0   8   0        235.79        220.58         6.12 o
   1   8   0         56.99         54.79         0.97 o
   2   8   0         12.87          9.68         0.16 o
   3   8   0         17.06         17.70         0.27 o
   4   8   0          7.64          6.63         0.12 o
   5   8   0        130.66        147.19         2.41 o
   6   8   0          4.02          4.29         0.12 o
   7   8   0         15.25         16.49         0.48 o
   1   9   0         54.44         57.41         1.00 o
   2   9   0        115.22        102.57         1.53 o
   3   9   0          4.48          4.32         0.08 o
   4   9   0         25.47         25.29         0.43 o
   5   9   0         76.42         83.19         1.50 o
   6   9   0          3.50          4.23         0.11 o
   7   9   0         22.10         20.38         0.51 o
   0  10   0        280.79        262.63         5.97 o
   1  10   0        247.11        222.82         3.80 o
   2  10   0         13.31         11.64         0.21 o
   3  10   0         24.64         23.74         0.36 o
   4  10   0        253.13        271.00         4.35 o
   5  10   0         20.82         21.84         0.39 o
   6  10   0        126.41        131.77         2.52 o
   7  10   0          4.03          3.68         0.30 o
   1  11   0        302.60        285.57         4.81 o
   2  11   0         13.63         13.99         0.25 o
   3  11   0         29.07         26.81         0.44 o
   4  11   0        104.14        112.04         1.91 o
   5  11   0         71.02         75.86         1.44 o
   6  11   0          8.95          9.09         0.22 o
   0  12   0          1.16          1.47         0.10 o
   1  12   0        148.97        136.26         2.38 o
   2  12   0          1.34          1.77         0.07 o
   3  12   0        238.36        237.28         4.31 o
   4  12   0         18.33         16.92         0.32 o
   5  12   0          6.35          6.54         0.15 o
   6  12   0         36.22         34.48         0.95 o
   1  13   0          6.78          5.56         0.14 o
   2  13   0         62.63         59.86         1.19 o
   3  13   0         20.40         21.82         0.45 o
   4  13   0         21.36         22.90         0.48 o
   5  13   0         95.12         94.25         2.04 o
   0  14   0        222.04        221.82         6.63 o
   1  14   0         18.70         18.18         0.41 o
   2  14   0          8.81         11.02         0.26 o
   3  14   0          5.06          4.65         0.13 o
   4  14   0         15.54         14.16         0.32 o
   5  14   0         44.73         39.31         2.08 o
   1  15   0          0.65          0.47         0.05 o
   2  15   0        121.76        123.76         2.83 o
   3  15   0         13.67         10.82         0.27 o
   4  15   0          7.41          7.57         0.30 o
   0  16   0        117.68        119.49         3.59 o
   1  16   0         90.09         91.30         2.10 o
   2  16   0         59.96         58.84         1.51 o
  -3 -16   1         23.16         22.33         1.11 o
  -2 -16   1         45.60         42.64         2.03 o
   2 -16   1         41.84         41.67         1.57 o
  -4 -15   1         53.44         49.88         2.35 o
  -3 -15   1         46.75         47.19         2.18 o
  -2 -15   1         36.56         35.53         1.53 o
   2 -15   1          8.35         10.39         0.43 o
   3 -15   1          6.28          6.53         0.27 o
  -5 -14   1          9.99         10.76         0.54 o
  -4 -14   1          7.91          7.65         0.46 o
  -3 -14   1         14.37         15.38         0.64 o
   3 -14   1          2.70          2.86         0.38 o
   4 -14   1         24.01         23.73         1.45 o
  -5 -13   1         31.49         33.49         1.24 o
  -4 -13   1         28.87         28.20         1.57 o
  -3 -13   1         12.10         13.56         0.63 o
   3 -13   1         85.84         80.38         3.89 o
   4 -13   1          4.01          4.67         0.32 o
   5 -13   1         50.50         54.40         2.81 o
  -6 -12   1         37.28         37.75         1.37 o
  -5 -12   1         81.11         84.98         3.10 o
  -4 -12   1         25.09         29.09         1.12 o
  -3 -12   1         93.53         90.04         3.78 o
  -1 -12   1        221.18        189.40        14.06 o
   0 -12   1         43.15         34.29         1.64 o
   3 -12   1         95.56        100.98         3.50 o
   4 -12   1         26.04         29.08         1.20 o
   5 -12   1         41.01         43.24         3.15 o
  -6 -11   1         17.14         18.28         0.69 o
  -5 -11   1         24.96         27.97         1.06 o
  -4 -11   1          3.55          3.93         0.22 o
  -3 -11   1         15.25         12.38         0.52 o
  -2 -11   1          5.15          3.37         0.26 o
  -1 -11   1         42.77         46.45         3.11 o
   0 -11   1         19.28         13.75         0.63 o
   1 -11   1         63.17         62.30         3.27 o
   2 -11   1         16.90         14.49         0.85 o
   3 -11   1         82.99         82.00         3.39 o
   4 -11   1         70.28         73.35         2.28 o
   5 -11   1         18.06         18.75         0.93 o
   6 -11   1         10.84         12.60         0.70 o
  -7 -10   1         12.92         13.56         0.53 o
  -6 -10   1         77.37         88.32         3.20 o
  -5 -10   1          6.74          8.32         0.47 o
  -4 -10   1         73.55         75.26         2.88 o
  -3 -10   1          0.28          0.24         0.08 o
  -2 -10   1         43.65         44.05         2.26 o
  -1 -10   1          0.42          1.18         0.12 o
   0 -10   1        154.69        151.47         5.78 o
   1 -10   1         29.29         26.63         0.95 o
   2 -10   1        151.17        148.33         6.08 o
   3 -10   1         23.65         21.67         0.71 o
   4 -10   1         20.80         20.37         0.67 o
   5 -10   1         78.12         85.04         3.69 o
   6 -10   1          0.58          0.58         0.07 o
  -7  -9   1          4.27          4.52         0.23 o
  -6  -9   1         41.42         48.22         1.82 o
  -5  -9   1         30.49         31.27         1.24 o
  -4  -9   1        529.81        520.16        13.51 o
  -3  -9   1         25.46         31.99         1.22 o
  -2  -9   1         26.59         29.23         1.18 o
  -1  -9   1         16.04         16.53         0.79 o
   0  -9   1        979.21        936.68        35.61 o
   1  -9   1         58.18         52.07         2.03 o
   2  -9   1         25.27         30.25         1.21 o
   3  -9   1         10.54         10.90         0.38 o
   4  -9   1         73.02         83.80         2.61 o
   5  -9   1         99.14        107.59         3.75 o
   6  -9   1         39.81         39.56         1.65 o
   7  -9   1          9.81         10.79         0.62 o
  -8  -8   1          8.20          8.84         0.54 o
  -7  -8   1         31.85         35.67         1.35 o
  -6  -8   1          4.59          6.09         0.38 o
  -5  -8   1        123.39        125.95         3.49 o
  -4  -8   1         11.16         10.10         0.27 o
  -3  -8   1         74.73         75.21         2.77 o
  -2  -8   1        493.16        475.66        18.22 o
  -1  -8   1        286.15        285.76         9.09 o
   0  -8   1         48.45         49.28         1.80 o
   1  -8   1        193.94        197.62         7.60 o
   2  -8   1         71.44         73.61         2.56 o
   3  -8   1         43.05         38.67         1.62 o
   4  -8   1         14.70         12.09         0.28 o
   5  -8   1         53.71         56.48         2.16 o
   6  -8   1         79.91         86.63         2.79 o
   7  -8   1         52.92         53.61         3.20 o
  -8  -7   1          7.63          7.80         0.33 o
  -7  -7   1         31.23         32.14         1.67 o
  -6  -7   1         12.23         12.72         0.41 o
  -5  -7   1         91.19         89.77         2.27 o
  -4  -7   1         67.17         66.26         1.61 o
  -3  -7   1          5.27          3.90         0.15 o
  -2  -7   1         51.80         61.30         2.39 o
  -1  -7   1        457.48        511.17        17.79 o
   0  -7   1       1051.26       1118.36        38.29 o
   1  -7   1         67.45         74.69         2.95 o
   2  -7   1         42.27         37.77         1.30 o
   3  -7   1         24.19         21.01         0.69 o
   4  -7   1         20.00         21.24         0.48 o
   5  -7   1         87.15         89.54         2.94 o
   6  -7   1          6.66          7.39         0.30 o
   7  -7   1          7.65          8.26         0.37 o
  -8  -6   1         18.83         19.76         0.76 o
  -7  -6   1        118.24        118.51         3.89 o
  -6  -6   1        199.02        205.85         6.88 o
  -5  -6   1         54.16         52.94         1.22 o
  -4  -6   1         19.02         22.35         0.47 o
  -3  -6   1         11.84         10.01         0.28 o
  -2  -6   1        154.52        165.79         6.72 o
  -1  -6   1        759.10        845.88        34.41 o
   0  -6   1        455.30        463.55        18.78 o
   1  -6   1         10.12         14.25         0.60 o
   2  -6   1         69.30         89.18         3.11 o
   3  -6   1         58.09         60.56         1.52 o
   4  -6   1         15.79         16.46         0.36 o
   5  -6   1          8.84          8.65         0.21 o
   6  -6   1        303.16        322.87        12.45 o
   7  -6   1          4.20          4.57         0.27 o
  -8  -5   1         37.60         34.59         1.17 o
  -7  -5   1         82.86         85.91         2.81 o
  -6  -5   1        163.14        159.55         4.47 o
  -5  -5   1         48.10         46.20         1.04 o
  -4  -5   1        173.09        174.98         3.83 o
  -3  -5   1        341.80        350.07        11.40 o
  -2  -5   1        402.05        445.39        15.63 o
  -1  -5   1        336.61        370.68        13.07 o
   0  -5   1         97.85        109.37         5.33 o
   1  -5   1         32.35         38.21         1.96 o
   2  -5   1         11.25         14.32         0.54 o
   3  -5   1         55.00         60.64         2.58 o
   4  -5   1          4.00          6.04         0.15 o
   5  -5   1         22.66         24.28         0.52 o
   6  -5   1          4.97          4.67         0.19 o
   7  -5   1        130.27        132.05         5.18 o
   8  -5   1          7.05          5.83         0.28 o
  -8  -4   1          6.54          6.38         0.24 o
  -7  -4   1        134.93        136.10         3.90 o
  -6  -4   1         25.92         24.18         0.64 o
  -5  -4   1         18.76         18.53         0.42 o
  -4  -4   1        136.56        125.87         2.43 o
  -3  -4   1        604.89        665.36        55.43 o
  -2  -4   1        553.80        578.09        23.94 o
  -1  -4   1        923.93        936.65        29.66 o
   0  -4   1        105.96        125.17         6.19 o
   1  -4   1         47.21         49.20         2.41 o
   2  -4   1         26.86         32.82         1.07 o
   3  -4   1         11.28          9.11         0.43 o
   4  -4   1         21.55         22.15         0.46 o
   5  -4   1        101.23         98.34         2.00 o
   6  -4   1        113.27        113.00         3.19 o
   7  -4   1         24.57         23.89         0.87 o
   8  -4   1         19.84         18.16         0.74 o
  -8  -3   1          3.69          3.58         0.17 o
  -7  -3   1          4.75          3.26         0.16 o
  -6  -3   1         63.07         57.94         1.37 o
  -5  -3   1        126.07        130.79         2.75 o
  -4  -3   1         18.11         23.69         0.49 o
  -3  -3   1        287.83        288.65        15.97 o
  -2  -3   1        496.14        543.88        29.75 o
   0  -3   1        122.42        135.16         6.65 o
   1  -3   1        701.89        766.29        31.42 o
   2  -3   1         80.30         89.31         2.96 o
   3  -3   1         33.25         35.10         0.96 o
   4  -3   1        102.93         91.30         1.84 o
   5  -3   1        196.76        185.17         4.45 o
   6  -3   1         54.09         53.52         2.23 o
   7  -3   1         18.27         16.69         0.50 o
   8  -3   1         17.85         17.28         0.73 o
  -9  -2   1         67.81         62.08         3.46 o
  -8  -2   1         46.56         49.95         1.59 o
  -7  -2   1         16.28         15.91         0.44 o
  -6  -2   1         12.43         11.91         0.33 o
  -5  -2   1        270.19        263.99         5.66 o
  -4  -2   1        104.41        110.37         2.77 o
  -3  -2   1        837.57        871.33        36.74 o
  -2  -2   1        194.48        203.91        12.50 o
  -1  -2   1       1048.24       1064.55        44.98 o
   0  -2   1        233.60        219.65         6.94 o
   2  -2   1         17.14         24.61         0.86 o
   3  -2   1         75.45         83.59         2.25 o
   4  -2   1         94.32         86.60         1.78 o
   5  -2   1        313.84        303.48         7.23 o
   6  -2   1         61.14         59.39         1.66 o
   7  -2   1         14.37         12.28         0.38 o
   8  -2   1          3.01          3.69         0.17 o
  -9  -1   1         15.68         13.49         0.81 o
  -8  -1   1         51.10         49.30         1.52 o
  -7  -1   1         18.77         17.85         0.48 o
  -6  -1   1          3.93          2.46         0.09 o
  -5  -1   1        144.20        156.95         3.19 o
  -4  -1   1        590.60        678.84        27.14 o
  -3  -1   1        711.72        732.28        20.03 o
  -1  -1   1        511.39        503.43        18.62 o
   0  -1   1        989.82        972.40        46.54 o
   1  -1   1        533.09        519.52        17.99 o
   2  -1   1        173.83        182.26         4.89 o
   3  -1   1         96.98        102.94         2.82 o
   4  -1   1        293.39        278.23         6.78 o
   5  -1   1        197.45        198.43         4.68 o
   6  -1   1        121.81        122.59         3.00 o
   7  -1   1         72.57         68.07         1.91 o
   8  -1   1         21.29         18.83         0.66 o
  -9   0   1        107.27         97.15         5.79 o
  -8   0   1         63.74         67.39         1.69 o
  -7   0   1         16.46         13.89         0.35 o
  -6   0   1         13.92         12.25         0.24 o
  -5   0   1        316.65        321.13         5.19 o
  -4   0   1         28.72         39.41         2.04 o
  -3   0   1        373.08        396.54        15.59 o
   0   0   1        138.34        119.91         3.00 o
   1   0   1         26.94         25.98         0.71 o
   2   0   1          0.77         -0.04         0.04 o
   3   0   1          0.19          0.20         0.08 o
   4   0   1          8.47          6.99         0.27 o
   5   0   1        184.51        183.73         3.81 o
   6   0   1        117.72        115.67         2.74 o
   7   0   1          6.11          5.58         0.18 o
   8   0   1          4.83          4.78         0.20 o
  -9   1   1         15.73         13.01         0.57 o
  -8   1   1         51.15         50.84         1.26 o
  -7   1   1         18.92         18.00         0.38 o
  -6   1   1          3.90          2.50         0.08 o
  -5   1   1        143.85        158.83         2.38 o
  -4   1   1        589.33        706.21        35.05 o
  -3   1   1        713.15        783.67        37.75 o
  -1   1   1        511.81        491.82        36.39 o
   0   1   1        988.00        929.02        49.10 o
   1   1   1        530.85        501.86        21.95 o
   2   1   1        174.58        179.84        13.02 o
   3   1   1         96.89        104.26         7.60 o
   4   1   1        293.47        271.75         5.54 o
   5   1   1        197.48        198.03         3.83 o
   6   1   1        121.73        123.81         2.65 o
   7   1   1         72.86         68.81         1.74 o
   8   1   1         21.53         19.45         0.66 o
  -9   2   1         67.89         59.45         2.50 o
  -8   2   1         46.54         48.93         1.15 o
  -7   2   1         16.38         16.73         0.36 o
  -6   2   1         12.31         12.02         0.22 o
  -5   2   1        269.23        272.91         3.64 o
  -4   2   1        104.52        111.47         4.29 o
  -3   2   1        838.82        939.78        62.97 o
  -2   2   1        193.97        212.11        14.44 o
  -1   2   1       1049.29       1034.27        55.60 o
   0   2   1        232.72        226.06         8.57 o
   2   2   1         16.79         24.08         1.33 o
   3   2   1         75.25         84.12         4.45 o
   4   2   1         94.32         85.21         1.30 o
   5   2   1        313.12        309.06         5.24 o
   6   2   1         60.93         59.30         1.26 o
   7   2   1         14.38         12.28         0.31 o
   8   2   1          3.02          3.58         0.14 o
  -8   3   1          3.76          3.45         0.12 o
  -7   3   1          4.83          3.31         0.11 o
  -6   3   1         63.15         62.28         0.94 o
  -5   3   1        126.63        140.93         1.76 o
  -4   3   1         18.34         24.33         0.32 o
  -3   3   1        287.63        293.40        15.06 o
  -2   3   1        496.69        536.28        28.08 o
   0   3   1        123.23        136.48         4.62 o
   1   3   1        699.87        754.16        27.92 o
   2   3   1         80.53         94.58         4.79 o
   3   3   1         33.38         35.22         2.46 o
   4   3   1        102.49         92.31         1.38 o
   5   3   1        197.47        188.22         3.05 o
   6   3   1         54.16         54.47         1.02 o
   7   3   1         18.36         16.61         0.40 o
   8   3   1         17.95         16.47         0.51 o
  -8   4   1          6.57          6.17         0.19 o
  -7   4   1        134.53        141.51         2.63 o
  -6   4   1         25.63         25.77         0.41 o
  -5   4   1         18.75         20.88         0.27 o
  -4   4   1        136.59        132.54         1.64 o
  -3   4   1        606.01        671.40        34.46 o
  -2   4   1        555.06        578.95        30.60 o
  -1   4   1        925.87        945.94        42.78 o
   0   4   1        105.92        125.92         4.88 o
   1   4   1         47.71         46.21         1.57 o
   2   4   1         26.84         32.43         1.73 o
   3   4   1         11.35          9.22         0.24 o
   4   4   1         21.58         22.82         0.35 o
   5   4   1        101.22        102.36         1.58 o
   6   4   1        113.57        116.46         2.15 o
   7   4   1         24.72         24.25         0.53 o
   8   4   1         19.81         16.96         0.61 o
  -8   5   1         37.53         34.93         0.89 o
  -7   5   1         82.77         88.90         1.75 o
  -6   5   1        163.28        175.25         2.51 o
  -5   5   1         48.02         52.25         0.65 o
  -4   5   1        173.19        188.02         2.31 o
  -3   5   1        342.24        350.18        18.49 o
  -2   5   1        401.28        419.04        23.06 o
  -1   5   1        336.07        376.68        17.00 o
   0   5   1         97.67        106.98         4.21 o
   1   5   1         32.24         38.53         2.06 o
   2   5   1         11.31         13.56         0.77 o
   3   5   1         55.06         61.50         0.82 o
   4   5   1          3.97          6.28         0.11 o
   5   5   1         22.77         26.39         0.41 o
   6   5   1          4.96          4.93         0.13 o
   7   5   1        130.44        123.20         2.90 o
   8   5   1          7.02          5.62         0.23 o
  -8   6   1         18.87         19.02         0.67 o
  -7   6   1        117.79        123.95         2.57 o
  -6   6   1        199.41        220.32         3.31 o
  -5   6   1         54.06         60.97         0.76 o
  -4   6   1         19.07         24.77         0.32 o
  -3   6   1         11.98          9.51         0.13 o
  -2   6   1        155.00        160.79         7.22 o
  -1   6   1        761.95        818.87        37.31 o
   0   6   1        455.08        448.02        17.54 o
   1   6   1         10.05         14.72         0.67 o
   2   6   1         70.06         79.53         3.22 o
   3   6   1         57.39         59.83         0.87 o
   4   6   1         15.76         17.32         0.28 o
   5   6   1          8.84          9.62         0.18 o
   6   6   1        303.71        323.75         6.36 o
   7   6   1          4.20          4.15         0.14 o
  -7   7   1         31.06         33.34         0.78 o
  -6   7   1         12.12         13.68         0.24 o
  -5   7   1         90.83        102.91         1.29 o
  -4   7   1         67.40         72.90         0.91 o
  -3   7   1          5.21          3.78         0.07 o
  -2   7   1         51.93         53.97         1.91 o
  -1   7   1        456.55        497.87        22.60 o
   0   7   1       1052.85       1065.62        42.03 o
   1   7   1         67.10         70.12         2.75 o
   2   7   1         41.81         33.79         0.64 o
   3   7   1         24.35         20.84         0.34 o
   4   7   1         20.00         21.51         0.36 o
   5   7   1         87.38         93.15         1.61 o
   6   7   1          6.62          7.04         0.17 o
   7   7   1          7.56          7.51         0.22 o
  -8   8   1          8.17          8.71         0.54 o
  -7   8   1         31.91         34.76         1.00 o
  -6   8   1          4.58          6.46         0.15 o
  -5   8   1        123.58        136.56         1.92 o
  -4   8   1         11.10         11.13         0.18 o
  -3   8   1         74.67         74.98         1.15 o
  -2   8   1        493.29        432.97         6.76 o
  -1   8   1        285.44        243.82         4.76 o
   0   8   1         48.18         41.81         0.81 o
   1   8   1        194.43        183.41         3.14 o
   2   8   1         71.32         68.06         1.36 o
   3   8   1         43.06         38.52         0.62 o
   4   8   1         14.61         12.21         0.23 o
   5   8   1         53.86         55.89         1.03 o
   6   8   1         80.32         88.18         1.85 o
   7   8   1         52.92         50.20         1.27 o
  -6   9   1         41.37         47.66         0.93 o
  -5   9   1         30.53         32.46         0.55 o
  -4   9   1        529.96        556.86         8.28 o
  -3   9   1         25.34         32.73         0.53 o
  -2   9   1         26.68         27.53         0.44 o
  -1   9   1         16.15         14.67         0.25 o
   0   9   1        978.58        868.42        15.01 o
   1   9   1         58.40         50.55         0.86 o
   2   9   1         25.06         27.94         0.47 o
   3   9   1         10.64         10.99         0.19 o
   4   9   1         72.60         82.23         1.45 o
   5   9   1         99.30        105.46         2.03 o
   6   9   1         39.73         39.28         0.85 o
   7   9   1          9.86          9.81         0.30 o
  -7  10   1         13.06         13.43         0.53 o
  -6  10   1         77.53         84.13         1.71 o
  -5  10   1          6.74          8.56         0.18 o
  -4  10   1         73.87         74.95         1.17 o
  -3  10   1          0.26          0.33         0.05 o
  -2  10   1         43.94         43.97         0.77 o
  -1  10   1          0.42          1.04         0.08 o
   0  10   1        155.11        144.88         2.63 o
   1  10   1         28.99         26.35         0.47 o
   2  10   1        151.19        146.94         2.46 o
   3  10   1         23.47         22.57         0.36 o
   4  10   1         20.86         19.73         0.33 o
   5  10   1         77.95         80.91         1.39 o
   6  10   1          0.56          0.62         0.04 o
  -6  11   1         17.01         17.03         0.39 o
  -5  11   1         24.99         27.25         0.50 o
  -4  11   1          3.56          3.72         0.09 o
  -3  11   1         15.15         13.68         0.24 o
  -2  11   1          5.10          3.75         0.10 o
  -1  11   1         42.56         45.79         0.84 o
   0  11   1         19.14         15.16         0.49 o
   1  11   1         63.27         62.42         1.13 o
   2  11   1         16.95         15.61         0.30 o
   3  11   1         82.88         82.46         1.45 o
   4  11   1         70.14         71.33         1.22 o
   5  11   1         18.12         18.06         0.34 o
   6  11   1         10.81         10.93         0.29 o
  -6  12   1         37.10         35.52         0.85 o
  -5  12   1         81.02         81.77         1.54 o
  -4  12   1         25.04         28.86         0.50 o
  -3  12   1         93.28         92.77         1.55 o
  -2  12   1        157.27        153.31         2.83 o
  -1  12   1        220.50        213.77         4.00 o
   0  12   1         43.17         40.99         0.74 o
   1  12   1         73.65         67.51         1.26 o
   2  12   1         91.42         83.18         1.56 o
   3  12   1         95.14         98.10         1.85 o
   4  12   1         25.94         28.60         0.52 o
   5  12   1         40.76         41.28         0.83 o
  -5  13   1         31.68         32.26         0.71 o
  -4  13   1         29.09         27.84         0.53 o
  -3  13   1         11.91         13.20         0.35 o
  -2  13   1         71.89         77.75         1.45 o
  -1  13   1        103.61        111.77         2.21 o
   0  13   1         90.27         82.84         1.54 o
   1  13   1        107.09        104.71         1.94 o
   2  13   1         72.58         74.82         1.49 o
   3  13   1         85.80         80.00         1.49 o
   4  13   1          3.93          4.20         0.12 o
   5  13   1         50.66         47.99         1.33 o
  -5  14   1          9.99         10.03         0.32 o
  -4  14   1          7.86          7.35         0.20 o
  -3  14   1         14.30         14.58         0.34 o
  -2  14   1         99.55         92.96         1.83 o
  -1  14   1         12.10         10.78         0.24 o
   0  14   1         46.57         42.32         0.85 o
   1  14   1          6.44          6.92         0.18 o
   2  14   1         18.13         19.84         0.44 o
   3  14   1          2.70          2.95         0.10 o
   4  14   1         23.93         22.78         0.83 o
  -4  15   1         53.31         46.31         1.21 o
  -3  15   1         46.66         46.73         1.09 o
  -2  15   1         36.54         37.30         0.79 o
  -1  15   1          5.32          4.93         0.14 o
   0  15   1         14.81         14.43         0.36 o
   1  15   1         21.80         22.75         0.55 o
   2  15   1          8.47         10.17         0.26 o
   3  15   1          6.28          6.46         0.17 o
  -3  16   1         23.03         21.86         0.79 o
  -2  16   1         45.99         40.47         1.22 o
  -1  16   1         55.60         59.17         1.52 o
   0  16   1         79.22         75.57         1.94 o
   1  16   1         37.93         39.49         1.02 o
   2  16   1         42.10         41.54         1.08 o
  -3 -16   2         27.00         24.52         1.22 o
  -2 -16   2         18.06         17.47         0.87 o
   1 -16   2         20.16         19.37         1.65 o
  -4 -15   2         36.33         39.12         1.87 o
  -3 -15   2         18.06         19.91         0.76 o
  -2 -15   2          1.02          0.57         0.11 o
   1 -15   2         11.43         10.60         0.76 o
   2 -15   2         33.21         29.68         1.85 o
   3 -15   2          4.37          4.87         0.32 o
  -5 -14   2         16.86         20.79         0.95 o
  -4 -14   2         27.08         27.72         2.38 o
  -3 -14   2          1.22          1.18         0.09 o
   2 -14   2         21.61         19.18         0.64 o
   3 -14   2         44.05         39.66         2.56 o
   4 -14   2          6.62          8.00         0.46 o
  -6 -13   2         43.49         45.99         2.14 o
  -5 -13   2         52.05         52.55         3.77 o
  -4 -13   2          2.66          3.53         0.16 o
  -3 -13   2         92.51         97.32         3.68 o
   2 -13   2         84.61         77.06         4.87 o
   3 -13   2         29.23         27.74         1.11 o
   4 -13   2         22.09         21.85         2.28 o
  -6 -12   2         13.71         14.34         1.41 o
  -5 -12   2         82.71         86.96         2.84 o
  -4 -12   2         36.43         37.71         1.19 o
  -3 -12   2         72.17         63.40         3.79 o
   3 -12   2         72.26         78.32         3.06 o
   4 -12   2          4.38          4.09         0.27 o
   5 -12   2          5.60          4.89         0.32 o
  -7 -11   2          9.48         10.71         0.57 o
  -6 -11   2          3.77          3.96         0.24 o
  -5 -11   2         83.20         91.08         2.85 o
  -4 -11   2         21.49         24.62         0.82 o
  -3 -11   2        190.17        178.70         7.09 o
  -2 -11   2         51.54         49.13         2.57 o
  -1 -11   2        119.25        110.77         7.44 o
   0 -11   2         71.05         59.18         3.24 o
   1 -11   2         11.81         10.27         0.60 o
   3 -11   2          1.18          1.20         0.10 o
   4 -11   2        135.97        146.61         7.64 o
   5 -11   2         11.66         12.13         0.66 o
  -7 -10   2         33.86         35.94         1.33 o
  -6 -10   2         32.81         35.58         1.15 o
  -5 -10   2         87.07         90.73         2.90 o
  -4 -10   2         42.64         42.49         1.12 o
  -3 -10   2         14.08         15.80         0.63 o
  -2 -10   2         73.94         73.99         2.96 o
  -1 -10   2        411.61        380.07        28.23 o
   0 -10   2        594.04        535.95        25.78 o
   1 -10   2        303.00        285.79        14.72 o
   2 -10   2         11.89         12.66         0.75 o
   3 -10   2         47.56         48.17         1.53 o
   4 -10   2        120.09        124.79         4.96 o
   5 -10   2         23.39         26.04         1.05 o
   6 -10   2          2.54          2.98         0.18 o
  -7  -9   2          5.21          4.24         0.22 o
  -6  -9   2          9.01          7.84         0.38 o
  -5  -9   2         81.60         88.46         2.90 o
  -4  -9   2         27.09         28.65         0.72 o
  -3  -9   2         76.14         85.52         2.75 o
  -2  -9   2         62.14         73.29         2.90 o
  -1  -9   2          4.68          5.21         0.21 o
   0  -9   2         66.47         56.37         2.62 o
   1  -9   2        106.67         96.92        10.37 o
   2  -9   2         40.44         37.09         1.64 o
   3  -9   2         15.13         15.10         0.40 o
   4  -9   2         27.03         28.96         0.92 o
   5  -9   2        135.82        163.07         6.28 o
   6  -9   2         40.83         42.47         1.63 o
  -8  -8   2          1.01          0.65         0.14 o
  -7  -8   2          9.53          9.41         0.43 o
  -6  -8   2         44.58         44.62         1.53 o
  -5  -8   2         21.68         23.10         0.74 o
  -4  -8   2         51.49         50.41         1.28 o
  -3  -8   2        167.58        165.48         5.37 o
  -2  -8   2        171.96        190.79         8.84 o
  -1  -8   2        204.06        196.00         7.56 o
   0  -8   2        408.51        403.78        13.53 o
   1  -8   2        123.48        120.47         4.88 o
   2  -8   2         72.03         69.80         3.03 o
   3  -8   2         19.52         22.93         0.52 o
   4  -8   2         29.43         28.42         0.64 o
   5  -8   2         19.64         19.31         1.57 o
   6  -8   2          8.39          9.18         0.42 o
  -8  -7   2          0.44          0.30         0.08 o
  -7  -7   2          9.57          9.81         0.36 o
  -6  -7   2         56.96         64.03         2.16 o
  -5  -7   2        248.96        261.97         7.53 o
  -4  -7   2          6.22          8.01         0.21 o
  -3  -7   2         35.94         43.87         1.59 o
  -2  -7   2        319.03        330.13        15.30 o
  -1  -7   2        213.09        250.54         9.81 o
   0  -7   2        325.52        326.11        11.34 o
   1  -7   2        446.72        427.51        20.17 o
   2  -7   2         31.55         29.22         1.21 o
   3  -7   2         66.86         58.76         1.28 o
   4  -7   2        150.85        142.73         2.87 o
   5  -7   2         53.47         53.43         2.39 o
   6  -7   2         80.76         83.92         3.29 o
   7  -7   2         28.55         26.85         1.08 o
  -8  -6   2         25.64         26.10         1.00 o
  -7  -6   2         26.97         28.17         0.94 o
  -6  -6   2         62.93         69.58         2.39 o
  -5  -6   2        193.34        182.09         5.75 o
  -4  -6   2         23.45         26.49         0.60 o
  -3  -6   2        328.74        329.87        10.25 o
  -2  -6   2        406.51        441.54        15.86 o
  -1  -6   2        968.72       1041.38        44.41 o
   0  -6   2         47.22         53.99         2.70 o
   1  -6   2         60.03         65.62         3.43 o
   2  -6   2        142.17        136.89         5.47 o
   3  -6   2        104.97        103.40         1.97 o
   4  -6   2         84.80         81.99         1.73 o
   5  -6   2         61.43         60.65         2.33 o
   6  -6   2          3.17          2.53         0.19 o
   7  -6   2          1.96          1.91         0.14 o
  -8  -5   2         25.07         26.40         1.49 o
  -7  -5   2          2.87          2.30         0.12 o
  -6  -5   2         69.81         64.40         2.03 o
  -5  -5   2          3.68          3.15         0.08 o
  -4  -5   2         52.77         55.04         1.24 o
  -3  -5   2        279.43        280.89         8.28 o
  -2  -5   2         11.18         11.62         0.45 o
  -1  -5   2        135.43        133.40         4.65 o
   0  -5   2         89.14         90.91         4.46 o
   1  -5   2         27.27         22.78         1.20 o
   2  -5   2         17.81         21.68         0.92 o
   3  -5   2          3.53          4.68         0.12 o
   4  -5   2         59.72         62.92         1.34 o
   5  -5   2         15.97         15.12         0.41 o
   6  -5   2          3.93          3.35         0.21 o
   7  -5   2          1.90          1.75         0.13 o
  -9  -4   2          8.67          8.11         0.72 o
  -8  -4   2          4.90          3.63         0.16 o
  -7  -4   2          9.69          9.00         0.30 o
  -6  -4   2        306.87        311.87         7.71 o
  -5  -4   2         68.85         67.88         1.70 o
  -4  -4   2        104.97        109.39         2.99 o
  -3  -4   2        208.90        210.40         6.33 o
  -2  -4   2        289.44        356.11        11.70 o
  -1  -4   2         51.92         48.86         1.99 o
   0  -4   2        139.51        161.80         6.78 o
   1  -4   2         55.08         53.10         2.29 o
   2  -4   2         89.34        108.95         3.89 o
   3  -4   2        104.30        103.85         2.34 o
   4  -4   2         61.54         61.38         1.24 o
   5  -4   2        155.03        161.66         4.00 o
   6  -4   2         30.78         34.22         1.16 o
   7  -4   2         51.37         45.67         1.49 o
  -9  -3   2         20.99         20.41         0.77 o
  -8  -3   2          5.32          4.66         0.18 o
  -7  -3   2        101.86         96.47         2.77 o
  -6  -3   2        273.97        279.47         6.32 o
  -5  -3   2        110.39        113.68         2.63 o
  -4  -3   2        327.40        334.40         7.18 o
  -3  -3   2        607.13        623.81        23.29 o
  -2  -3   2        302.81        336.92        11.22 o
  -1  -3   2       1667.52       1770.42        87.26 o
   0  -3   2        119.39        125.75         5.20 o
   1  -3   2         83.40         89.38         3.33 o
   2  -3   2        621.77        648.45        17.62 o
   3  -3   2        285.29        272.78         7.28 o
   4  -3   2          0.95          0.92         0.05 o
   5  -3   2         39.64         35.90         1.09 o
   6  -3   2          1.89          1.58         0.12 o
   7  -3   2         10.74         11.06         0.40 o
  -9  -2   2         11.26          9.30         0.47 o
  -8  -2   2         42.94         40.62         1.16 o
  -7  -2   2         17.34         16.70         0.47 o
  -6  -2   2          1.57          2.27         0.09 o
  -5  -2   2         34.70         36.25         0.83 o
  -4  -2   2        354.15        327.62        10.71 o
  -3  -2   2        831.41        882.24        29.73 o
  -2  -2   2          2.20          3.68         0.14 o
  -1  -2   2        128.73        135.59         5.64 o
   0  -2   2        290.97        309.42        11.23 o
   1  -2   2         60.48         69.74         2.38 o
   2  -2   2        437.18        463.71        12.48 o
   3  -2   2        190.51        185.74         6.59 o
   4  -2   2        285.18        286.62         5.85 o
   5  -2   2         84.48         79.04         2.13 o
   6  -2   2        147.94        147.43         4.28 o
   7  -2   2         22.61         21.67         0.75 o
   8  -2   2          1.61          1.27         0.16 o
  -9  -1   2         17.93         18.45         0.59 o
  -8  -1   2         16.59         13.70         0.42 o
  -7  -1   2          3.83          5.04         0.16 o
  -6  -1   2        108.29        113.40         2.26 o
  -5  -1   2         46.62         44.54         0.94 o
  -4  -1   2       1466.57       1583.82        85.88 o
  -3  -1   2        198.81        210.88         7.06 o
  -2  -1   2        416.79        458.65        17.20 o
  -1  -1   2         78.04         83.27         4.38 o
   0  -1   2       1655.22       1527.09        76.35 o
   1  -1   2       1693.72       1776.14        69.82 o
   2  -1   2         19.49         18.16         0.54 o
   3  -1   2         66.17         75.42         2.47 o
   4  -1   2         72.78         72.68         1.94 o
   5  -1   2        114.78        116.14         3.12 o
   6  -1   2         64.92         65.66         1.90 o
   7  -1   2         65.79         65.23         2.16 o
   8  -1   2          8.65          7.52         0.51 o
  -9   0   2          0.24         -0.03         0.08 o
  -8   0   2          0.42          0.26         0.06 o
  -7   0   2          0.71          1.00         0.06 o
  -6   0   2          5.27          6.77         0.14 o
  -5   0   2        147.99        137.13         2.52 o
  -4   0   2       2181.17       2429.39       123.19 o
  -3   0   2        462.77        500.69        20.84 o
  -2   0   2       1156.15       1111.32        41.43 o
  -1   0   2        202.77        215.28         9.51 o
   1   0   2       1181.33       1264.15        34.21 o
   2   0   2         11.65          9.40         0.26 o
   3   0   2          6.49          7.10         0.31 o
   4   0   2        523.38        479.18        11.49 o
   5   0   2        745.10        720.63        16.30 o
   6   0   2          0.10          0.32         0.08 o
   7   0   2          0.60          0.76         0.08 o
   8   0   2          0.01          0.05         0.08 o
  -9   1   2         17.87         17.50         0.75 o
  -8   1   2         16.49         14.08         0.35 o
  -7   1   2          3.84          5.18         0.15 o
  -6   1   2        108.67        115.37         1.84 o
  -5   1   2         46.35         44.50         0.70 o
  -4   1   2       1466.98       1739.67       114.80 o
  -3   1   2        198.51        216.26        10.76 o
  -2   1   2        418.10        465.16        33.50 o
  -1   1   2         78.79         79.92         3.15 o
   0   1   2       1655.70       1605.29       143.45 o
   1   1   2       1691.42       1711.59        64.99 o
   2   1   2         19.50         18.07         0.80 o
   3   1   2         66.18         68.74         3.56 o
   4   1   2         72.69         70.52         1.58 o
   5   1   2        115.10        115.67         2.63 o
   6   1   2         65.00         63.83         1.66 o
   7   1   2         66.09         64.11         1.89 o
   8   1   2          8.66          7.44         0.34 o
  -9   2   2         11.26          9.32         0.39 o
  -8   2   2         42.77         41.02         0.90 o
  -7   2   2         17.36         17.28         0.35 o
  -6   2   2          1.60          2.50         0.07 o
  -5   2   2         34.66         38.05         0.48 o
  -4   2   2        353.14        370.40        17.20 o
  -3   2   2        831.66        930.46        45.30 o
  -2   2   2          2.13          4.81         0.32 o
  -1   2   2        129.06        134.18         5.20 o
   0   2   2        292.21        317.47        13.43 o
   1   2   2         60.31         65.70         2.55 o
   2   2   2        437.44        467.63        29.13 o
   3   2   2        190.24        177.60         6.53 o
   4   2   2        285.99        288.00         6.00 o
   5   2   2         84.70         78.24         1.59 o
   6   2   2        147.84        148.65         3.75 o
   7   2   2         22.43         21.79         0.65 o
   8   2   2          1.56          1.27         0.16 o
  -9   3   2         20.90         19.38         0.65 o
  -8   3   2          5.32          4.65         0.14 o
  -7   3   2        102.10         99.72         1.86 o
  -6   3   2        273.65        302.33         4.27 o
  -5   3   2        110.71        125.07         1.53 o
  -4   3   2        327.17        344.35         4.49 o
  -3   3   2        606.44        629.82        45.50 o
  -2   3   2        303.49        342.81        24.63 o
  -1   3   2       1661.66       1786.34        80.45 o
   0   3   2        120.16        125.03         4.71 o
   1   3   2         83.56         92.79         3.92 o
   2   3   2        620.09        670.43        51.10 o
   3   3   2        285.93        272.57         6.22 o
   4   3   2          0.94          0.81         0.04 o
   5   3   2         39.70         34.97         0.82 o
   6   3   2          1.86          1.20         0.07 o
   7   3   2         10.73         10.80         0.30 o
  -9   4   2          8.59          8.25         0.51 o
  -8   4   2          4.84          3.82         0.13 o
  -7   4   2          9.74          9.57         0.21 o
  -6   4   2        306.28        346.89         4.53 o
  -5   4   2         69.10         75.30         0.94 o
  -4   4   2        105.43        116.20         1.46 o
  -3   4   2        209.00        202.72        10.94 o
  -2   4   2        289.24        362.33        19.25 o
  -1   4   2         52.32         47.45         2.21 o
   0   4   2        140.27        164.86         5.56 o
   1   4   2         55.57         54.32         2.04 o
   2   4   2         88.96        108.13         5.75 o
   3   4   2        104.07         97.50         1.96 o
   4   4   2         61.70         61.95         1.05 o
   5   4   2        155.41        164.17         3.20 o
   6   4   2         30.75         33.96         0.81 o
   7   4   2         51.32         44.02         1.14 o
  -8   5   2         25.09         25.98         0.67 o
  -7   5   2          2.90          2.70         0.09 o
  -6   5   2         70.05         71.66         0.92 o
  -5   5   2          3.62          3.57         0.08 o
  -4   5   2         52.79         57.99         0.73 o
  -3   5   2        278.23        274.18        14.74 o
  -2   5   2         11.45         11.14         1.00 o
  -1   5   2        134.88        128.47         5.05 o
   0   5   2         89.01         87.27         3.03 o
   1   5   2         27.58         22.23         0.86 o
   2   5   2         17.75         19.30         0.86 o
   3   5   2          3.51          4.65         0.09 o
   4   5   2         59.77         64.56         1.08 o
   5   5   2         16.14         15.51         0.30 o
   6   5   2          3.80          3.40         0.11 o
   7   5   2          1.93          1.75         0.09 o
  -8   6   2         25.61         25.77         1.11 o
  -7   6   2         26.90         29.31         0.60 o
  -6   6   2         62.87         75.88         0.98 o
  -5   6   2        193.18        203.89         2.58 o
  -4   6   2         23.27         28.13         0.36 o
  -3   6   2        329.33        310.29         3.94 o
  -2   6   2        406.78        469.35        35.66 o
  -1   6   2        968.42       1069.43        40.69 o
   0   6   2         46.96         52.76         2.07 o
   1   6   2         59.47         64.24         3.48 o
   2   6   2        141.76        120.31         2.66 o
   3   6   2        104.88         99.48         1.72 o
   4   6   2         84.86         84.06         1.48 o
   5   6   2         61.43         62.37         1.23 o
   6   6   2          3.15          2.59         0.09 o
   7   6   2          1.96          1.99         0.08 o
  -7   7   2          9.58         10.31         0.27 o
  -6   7   2         57.36         68.25         0.89 o
  -5   7   2        249.30        293.52         3.63 o
  -4   7   2          6.21          8.69         0.13 o
  -3   7   2         36.09         42.79         0.61 o
  -2   7   2        320.26        303.67         7.14 o
  -1   7   2        213.15        217.95         9.09 o
   0   7   2        325.36        290.34         9.57 o
   1   7   2        447.44        390.08         7.47 o
   2   7   2         31.39         26.11         0.54 o
   3   7   2         67.05         57.90         0.95 o
   4   7   2        151.13        146.02         2.43 o
   5   7   2         53.75         53.71         0.99 o
   6   7   2         81.22         77.47         1.82 o
   7   7   2         28.42         25.07         0.81 o
  -6   8   2         44.42         48.38         0.74 o
  -5   8   2         21.74         25.31         0.36 o
  -4   8   2         51.58         54.50         0.77 o
  -3   8   2        167.03        167.70         2.49 o
  -2   8   2        171.58        165.22         2.99 o
  -1   8   2        204.20        174.14         2.92 o
   0   8   2        408.86        367.10         6.50 o
   1   8   2        123.93        116.47         1.89 o
   2   8   2         72.08         65.22         1.13 o
   3   8   2         19.45         22.80         0.41 o
   4   8   2         29.57         29.35         0.54 o
   5   8   2         19.49         18.73         0.39 o
   6   8   2          8.38          8.61         0.24 o
   7   8   2         11.07         10.18         0.43 o
  -6   9   2          9.03          7.47         0.18 o
  -5   9   2         81.40         92.74         1.51 o
  -4   9   2         27.09         30.32         0.47 o
  -3   9   2         75.91         88.64         1.31 o
  -2   9   2         62.47         69.26         1.16 o
  -1   9   2          4.56          4.67         0.10 o
   0   9   2         66.43         52.54         0.88 o
   1   9   2        106.72         96.50         1.63 o
   2   9   2         40.09         37.29         0.61 o
   3   9   2         15.04         14.82         0.27 o
   4   9   2         26.97         27.33         0.51 o
   5   9   2        135.69        149.49         2.91 o
   6   9   2         40.74         38.28         0.82 o
  -7  10   2         34.07         33.91         1.29 o
  -6  10   2         32.90         35.75         0.68 o
  -5  10   2         87.49         91.59         1.48 o
  -4  10   2         42.20         43.43         0.66 o
  -3  10   2         14.07         16.61         0.26 o
  -2  10   2         73.99         70.44         1.17 o
  -1  10   2        412.10        380.85         6.50 o
   0  10   2        593.99        535.97         9.54 o
   1  10   2        302.06        283.06         4.96 o
   2  10   2         12.02         13.42         0.24 o
   3  10   2         47.44         47.25         0.85 o
   4  10   2        120.50        123.21         2.20 o
   5  10   2         23.42         24.19         0.48 o
   6  10   2          2.54          2.65         0.09 o
  -7  11   2          9.49         10.30         0.59 o
  -6  11   2          3.75          4.05         0.11 o
  -5  11   2         82.93         89.83         1.51 o
  -4  11   2         21.60         25.31         0.42 o
  -3  11   2        190.24        189.04         3.04 o
  -2  11   2         51.67         49.54         0.86 o
  -1  11   2        119.42        110.48         1.90 o
   0  11   2         71.25         67.69         1.31 o
   1  11   2         11.75         10.45         0.22 o
   2  11   2        141.20        139.64         2.78 o
   3  11   2          1.15          1.17         0.06 o
   4  11   2        136.20        139.96         2.52 o
   5  11   2         11.67         10.95         0.25 o
  -6  12   2         13.74         14.07         0.38 o
  -5  12   2         82.68         85.97         1.52 o
  -4  12   2         36.28         36.83         0.61 o
  -3  12   2         71.83         66.35         1.17 o
  -2  12   2        144.61        135.49         2.51 o
  -1  12   2         90.55         91.35         1.69 o
   0  12   2         84.72         78.96         1.57 o
   1  12   2         64.41         63.53         1.28 o
   2  12   2         69.88         71.46         1.44 o
   3  12   2         72.02         75.04         1.42 o
   4  12   2          4.36          3.82         0.10 o
   5  12   2          5.64          4.40         0.17 o
  -6  13   2         43.59         40.92         1.50 o
  -5  13   2         51.91         52.02         1.27 o
  -4  13   2          2.66          3.50         0.10 o
  -3  13   2         92.78         94.70         1.77 o
  -2  13   2         19.10         22.24         0.46 o
  -1  13   2         38.16         30.51         0.69 o
   0  13   2        118.08        112.34         2.39 o
   1  13   2         29.37         28.91         0.64 o
   2  13   2         84.31         82.10         1.63 o
   3  13   2         28.96         27.37         0.56 o
   4  13   2         22.09         20.88         0.69 o
  -5  14   2         16.92         18.00         0.49 o
  -4  14   2         27.09         26.92         0.59 o
  -3  14   2          1.23          1.37         0.06 o
  -2  14   2          9.27          6.74         0.18 o
  -1  14   2         23.08         20.31         0.49 o
   0  14   2         35.48         39.38         0.86 o
   1  14   2          5.26          4.08         0.12 o
   2  14   2         21.61         19.56         0.43 o
   3  14   2         43.82         39.80         1.28 o
   4  14   2          6.49          6.96         0.25 o
  -4  15   2         36.32         36.56         0.96 o
  -3  15   2         18.01         19.20         0.42 o
  -2  15   2          0.96          0.52         0.04 o
  -1  15   2         19.32         21.85         0.53 o
   0  15   2         24.04         21.84         0.48 o
   1  15   2         11.45         12.02         0.27 o
   2  15   2         32.99         30.63         0.85 o
   3  15   2          4.42          4.47         0.17 o
  -3  16   2         27.31         23.83         0.86 o
  -2  16   2         17.95         17.14         0.46 o
  -1  16   2         12.93         15.03         0.41 o
   0  16   2         20.54         22.70         0.60 o
   1  16   2         20.22         20.62         0.62 o
  -2 -16   3          0.12          0.57         0.07 o
  -1 -16   3         32.51         31.01         1.65 o
   1 -16   3          9.24          9.22         0.57 o
  -4 -15   3         12.90         12.95         0.65 o
  -3 -15   3         37.89         38.98         1.49 o
  -2 -15   3         26.42         27.83         1.03 o
   1 -15   3          2.24          1.60         0.16 o
   2 -15   3         14.22         15.06         0.89 o
  -5 -14   3          4.13          4.73         0.27 o
  -4 -14   3         15.97         14.99         0.58 o
  -3 -14   3         10.22         11.12         0.45 o
   2 -14   3         18.36         17.83         0.76 o
   3 -14   3         32.39         30.31         3.16 o
  -6 -13   3         19.87         21.06         1.05 o
  -5 -13   3         61.08         60.37         2.19 o
  -4 -13   3         86.78         91.20         3.37 o
  -3 -13   3         10.30         11.18         0.47 o
   2 -13   3         24.31         25.82         1.10 o
   3 -13   3         28.96         30.10         1.25 o
   4 -13   3          0.41          0.68         0.14 o
  -6 -12   3         69.44         70.12         4.75 o
  -5 -12   3         42.85         46.06         1.69 o
  -4 -12   3         17.98         18.06         0.72 o
  -3 -12   3         25.89         24.01         1.76 o
   2 -12   3          4.61          4.76         0.32 o
   3 -12   3         11.30         10.25         0.47 o
   4 -12   3         66.65         69.42         2.71 o
  -7 -11   3          1.49          1.68         0.16 o
  -6 -11   3         64.02         68.31         5.34 o
  -5 -11   3          3.15          2.92         0.20 o
  -4 -11   3        165.63        167.23         7.32 o
  -3 -11   3         37.64         40.83         2.65 o
  -2 -11   3         40.03         37.65         2.09 o
  -1 -11   3         76.06         71.20         3.92 o
   0 -11   3        111.39         93.32         5.54 o
   2 -11   3         20.20         20.17         1.08 o
   3 -11   3         15.13         16.00         0.69 o
   4 -11   3         26.66         30.75         1.25 o
   5 -11   3         30.98         33.18         1.33 o
  -7 -10   3         37.87         31.03         1.99 o
  -6 -10   3         21.79         21.48         0.81 o
  -5 -10   3          1.12          1.20         0.10 o
  -4 -10   3         28.66         30.80         1.34 o
  -3 -10   3         14.91         15.98         0.72 o
  -2 -10   3        117.48        117.14         4.80 o
  -1 -10   3        196.67        184.86         7.40 o
   0 -10   3        188.83        151.38         8.08 o
   1 -10   3        220.52        205.60        15.25 o
   2 -10   3         23.13         18.99         0.85 o
   3 -10   3         53.91         60.38         2.43 o
   4 -10   3         56.35         64.21         2.54 o
   5 -10   3         56.55         60.32         2.36 o
  -8  -9   3         14.75         12.71         0.68 o
  -7  -9   3         19.55         18.80         0.66 o
  -6  -9   3         40.68         41.72         1.38 o
  -5  -9   3         48.61         52.47         1.70 o
  -4  -9   3        579.90        575.13        13.56 o
  -3  -9   3        178.31        172.28         7.54 o
  -2  -9   3         23.77         25.41         1.34 o
  -1  -9   3        192.04        167.20         9.88 o
   0  -9   3        189.57        171.74         7.16 o
   1  -9   3        387.81        349.61        19.59 o
   2  -9   3        189.34        182.87         6.75 o
   3  -9   3         92.85         99.74         4.33 o
   4  -9   3          9.77          8.91         0.62 o
   5  -9   3        103.03        115.16         4.46 o
   6  -9   3         28.23         27.88         1.16 o
  -8  -8   3          4.21          3.23         0.17 o
  -7  -8   3         16.91         18.85         1.00 o
  -6  -8   3         32.38         34.11         1.14 o
  -5  -8   3         37.99         39.10         1.31 o
  -4  -8   3        334.12        345.52         8.39 o
  -3  -8   3        164.91        156.29         5.60 o
  -2  -8   3         27.47         34.87         1.47 o
  -1  -8   3         13.84         12.92         0.68 o
   0  -8   3         18.67         19.44         0.82 o
   1  -8   3         68.77         58.90         3.72 o
   2  -8   3         28.72         30.12         1.09 o
   3  -8   3         16.35         16.55         0.37 o
   4  -8   3         17.22         15.38         0.55 o
   5  -8   3         13.82         16.04         0.90 o
   6  -8   3         86.67         86.53         3.41 o
  -8  -7   3         21.49         19.41         0.63 o
  -7  -7   3         13.56         16.22         0.56 o
  -6  -7   3         36.66         38.21         1.29 o
  -5  -7   3        519.93        529.66        13.13 o
  -4  -7   3        160.86        170.97         3.99 o
  -3  -7   3          8.10          6.67         0.30 o
  -2  -7   3         89.21         95.52         2.97 o
  -1  -7   3        277.17        274.59        10.50 o
   0  -7   3        236.23        233.85         9.16 o
   1  -7   3          7.65          6.24         0.39 o
   2  -7   3         94.85         97.78         3.41 o
   3  -7   3         61.09         61.84         1.37 o
   4  -7   3         21.74         23.38         0.81 o
   5  -7   3          5.29          4.53         0.34 o
   6  -7   3         71.24         75.01         2.99 o
  -8  -6   3         18.63         17.99         0.61 o
  -7  -6   3         62.58         63.57         2.10 o
  -6  -6   3        198.24        204.21         6.93 o
  -5  -6   3        381.27        396.20         9.81 o
  -4  -6   3         88.48         88.97         2.10 o
  -3  -6   3         68.92         87.09         2.68 o
  -2  -6   3        162.58        195.73         6.17 o
  -1  -6   3        573.98        581.24        23.75 o
   0  -6   3        330.66        330.71        15.21 o
   1  -6   3        137.18        137.68         6.73 o
   2  -6   3         33.09         36.87         1.28 o
   3  -6   3         36.89         34.57         0.77 o
   4  -6   3         33.97         38.45         0.88 o
   5  -6   3         92.55         96.10         3.10 o
   6  -6   3         46.78         47.63         1.57 o
   7  -6   3          1.46          1.38         0.16 o
  -9  -5   3         27.64         23.69         1.22 o
  -8  -5   3          2.21          2.32         0.13 o
  -7  -5   3         30.94         29.08         0.99 o
  -6  -5   3         94.16         92.15         2.62 o
  -5  -5   3        222.09        230.11         5.71 o
  -4  -5   3        176.07        164.24         3.83 o
  -3  -5   3         94.61        107.26         3.13 o
  -2  -5   3        896.51       1031.03        42.35 o
  -1  -5   3        720.36        772.53        27.33 o
   0  -5   3          0.03          0.02         0.05 o
   1  -5   3        251.03        247.22        10.34 o
   2  -5   3        231.13        244.49         6.40 o
   3  -5   3         58.78         56.18         1.24 o
   4  -5   3          7.50          6.93         0.19 o
   5  -5   3         12.14         14.10         0.50 o
   6  -5   3          3.46          3.83         0.19 o
   7  -5   3         54.92         51.13         2.97 o
  -9  -4   3          6.51          6.67         0.28 o
  -8  -4   3          0.21          0.33         0.08 o
  -7  -4   3         87.80         84.32         2.47 o
  -6  -4   3         45.78         46.90         1.80 o
  -5  -4   3        241.62        257.44         6.02 o
  -4  -4   3        158.53        143.18         3.62 o
  -3  -4   3         28.24         37.52         1.13 o
  -2  -4   3         57.04         50.89         2.16 o
  -1  -4   3        168.48        180.50         7.60 o
   0  -4   3         92.59        119.73         4.39 o
   1  -4   3        294.20        317.40         9.34 o
   2  -4   3          3.66          2.50         0.16 o
   3  -4   3         42.30         38.63         0.79 o
   4  -4   3         76.59         75.12         1.63 o
   5  -4   3          4.78          4.30         0.22 o
   6  -4   3        132.00        128.00         4.18 o
   7  -4   3         67.91         59.79         3.02 o
  -9  -3   3         36.17         34.39         1.32 o
  -8  -3   3         13.20         11.89         0.43 o
  -7  -3   3          0.90          1.23         0.09 o
  -6  -3   3         40.49         42.67         1.05 o
  -5  -3   3         82.51         80.44         1.88 o
  -4  -3   3         92.56         86.28         2.68 o
  -3  -3   3        139.79        146.65         5.53 o
  -2  -3   3        195.32        230.39         9.41 o
  -1  -3   3        719.98        771.68        38.84 o
   0  -3   3        130.07        131.76         5.70 o
   1  -3   3         84.86         79.86         2.11 o
   2  -3   3        543.77        572.15        16.05 o
   3  -3   3         83.05         82.93         2.09 o
   4  -3   3         41.89         41.35         1.04 o
   5  -3   3         10.57         11.74         0.38 o
   6  -3   3          6.73          6.82         0.27 o
   7  -3   3          5.40          5.33         0.35 o
  -9  -2   3         32.21         31.14         1.00 o
  -8  -2   3          7.07          7.23         0.34 o
  -7  -2   3          5.03          7.44         0.23 o
  -6  -2   3         83.08         81.63         1.91 o
  -5  -2   3        416.26        419.71         9.21 o
  -4  -2   3         48.89         46.31         1.38 o
  -3  -2   3        561.80        639.17        21.32 o
  -2  -2   3         87.35        100.98         4.40 o
  -1  -2   3        298.97        303.77        17.31 o
   0  -2   3       2356.37       2689.96       127.76 o
   1  -2   3        393.78        427.04        12.13 o
   2  -2   3         92.51        105.91         3.11 o
   3  -2   3        191.50        192.77         3.90 o
   4  -2   3         10.03         10.10         0.31 o
   5  -2   3         99.20         98.77         2.85 o
   6  -2   3        176.54        169.67         5.32 o
   7  -2   3         11.08         11.16         0.48 o
  -9  -1   3         10.33          9.31         0.33 o
  -8  -1   3         12.36         10.60         0.30 o
  -7  -1   3         60.57         62.62         1.48 o
  -6  -1   3         76.27         81.74         1.75 o
  -5  -1   3        284.92        268.65         5.64 o
  -4  -1   3        570.31        653.30        33.07 o
  -3  -1   3        238.66        248.03        13.03 o
  -2  -1   3         21.26         23.95         0.91 o
  -1  -1   3        261.51        246.50         6.04 o
   0  -1   3        902.39        993.19        25.99 o
   1  -1   3       1593.34       1729.10        49.07 o
   2  -1   3        592.07        616.87        17.18 o
   3  -1   3         39.83         35.86         0.91 o
   4  -1   3          0.25          0.47         0.11 o
   5  -1   3        113.03        106.96         2.87 o
   6  -1   3         31.16         31.33         0.93 o
   7  -1   3         25.68         24.43         0.99 o
  -9   0   3          8.91          9.98         0.30 o
  -8   0   3          6.85          3.71         0.15 o
  -7   0   3         11.30          8.18         0.21 o
  -6   0   3          4.45          4.98         0.12 o
  -5   0   3        325.83        321.58         5.68 o
  -4   0   3        197.93        227.35        11.54 o
  -3   0   3         36.13         29.35         1.58 o
  -2   0   3          0.72          0.71         0.06 o
  -1   0   3        159.46        147.17         6.32 o
   0   0   3        571.15        600.64        16.49 o
   1   0   3         21.76         17.96         0.56 o
   2   0   3        497.67        524.73        20.60 o
   3   0   3        217.04        186.45         4.28 o
   4   0   3          0.29          0.92         0.15 o
   5   0   3         43.68         41.48         0.95 o
   6   0   3         28.48         27.25         0.81 o
   7   0   3         46.25         43.20         1.47 o
  -9   1   3         10.36          9.42         0.29 o
  -8   1   3         12.49         10.66         0.26 o
  -7   1   3         60.77         63.92         1.21 o
  -6   1   3         76.25         84.29         1.45 o
  -5   1   3        285.29        269.15         3.97 o
  -4   1   3        569.28        630.28        32.52 o
  -3   1   3        237.92        281.57        18.47 o
  -2   1   3         21.16         23.01         0.91 o
  -1   1   3        260.92        264.35         9.56 o
   0   1   3        903.20        962.03        36.18 o
   1   1   3       1594.70       1667.83        65.11 o
   2   1   3        591.35        611.07        28.51 o
   3   1   3         39.54         34.20         0.81 o
   4   1   3          0.20          0.26         0.06 o
   5   1   3        113.15        107.50         2.67 o
   6   1   3         31.13         31.17         0.93 o
   7   1   3         25.65         23.22         0.82 o
  -9   2   3         32.02         31.18         0.88 o
  -8   2   3          7.04          7.42         0.19 o
  -7   2   3          4.96          7.82         0.18 o
  -6   2   3         82.65         87.31         1.34 o
  -5   2   3        416.37        451.75         5.94 o
  -4   2   3         48.95         46.70         1.03 o
  -3   2   3        560.88        651.07        46.69 o
  -2   2   3         87.10         98.60         4.43 o
  -1   2   3        297.99        315.85         9.71 o
   0   2   3       2356.78       2451.77       189.18 o
   1   2   3        392.96        407.72        15.73 o
   2   2   3         92.27        108.33         4.59 o
   3   2   3        191.87        184.66         4.34 o
   4   2   3         10.15         10.13         0.25 o
   5   2   3         98.66         96.81         2.49 o
   6   2   3        175.73        173.79         4.85 o
   7   2   3         11.03         10.67         0.39 o
  -9   3   3         36.33         34.78         0.98 o
  -8   3   3         13.13         11.38         0.28 o
  -7   3   3          0.91          1.18         0.07 o
  -6   3   3         40.68         46.90         0.70 o
  -5   3   3         82.80         85.73         1.08 o
  -4   3   3         93.34         87.40         1.11 o
  -3   3   3        139.29        156.24         8.10 o
  -2   3   3        196.17        218.42        15.75 o
  -1   3   3        720.52        761.97        25.95 o
   0   3   3        129.31        133.94         5.73 o
   1   3   3         84.98         77.16         3.45 o
   2   3   3        544.75        522.45        26.10 o
   3   3   3         83.02         81.80         1.73 o
   4   3   3         41.91         41.48         1.00 o
   5   3   3         10.64         11.71         0.33 o
   6   3   3          6.77          6.64         0.24 o
   7   3   3          5.37          5.41         0.22 o
  -9   4   3          6.54          6.41         0.28 o
  -8   4   3          0.21          0.26         0.06 o
  -7   4   3         88.05         89.62         1.67 o
  -6   4   3         45.82         51.14         0.68 o
  -5   4   3        241.12        278.47         3.45 o
  -4   4   3        158.72        151.55         1.91 o
  -3   4   3         28.42         39.23         2.07 o
  -2   4   3         56.71         52.43         4.14 o
  -1   4   3        168.27        185.73         7.06 o
   0   4   3         92.55        118.97         4.50 o
   1   4   3        293.51        323.85        13.73 o
   2   4   3          3.71          2.33         0.09 o
   3   4   3         42.57         37.50         0.81 o
   4   4   3         76.66         76.96         1.75 o
   5   4   3          4.91          4.47         0.16 o
   6   4   3        132.02        125.14         3.58 o
   7   4   3         67.72         58.96         2.67 o
  -8   5   3          2.20          2.53         0.11 o
  -7   5   3         30.74         30.87         0.57 o
  -6   5   3         93.87        102.82         1.30 o
  -5   5   3        222.16        255.96         3.16 o
  -4   5   3        175.10        176.31         2.18 o
  -3   5   3         94.31         98.66         1.70 o
  -2   5   3        895.68        945.18        86.53 o
  -1   5   3        720.63        751.91        35.62 o
   0   5   3          0.03          0.08         0.05 o
   1   5   3        250.45        227.92         9.87 o
   2   5   3        231.01        227.33         5.48 o
   3   5   3         59.12         56.34         1.18 o
   4   5   3          7.30          7.05         0.18 o
   5   5   3         12.32         13.40         0.34 o
   6   5   3          3.49          3.90         0.14 o
   7   5   3         54.77         48.54         2.37 o
  -8   6   3         18.64         19.01         0.62 o
  -7   6   3         62.60         66.52         1.24 o
  -6   6   3        198.50        217.26         2.78 o
  -5   6   3        382.01        443.38         5.37 o
  -4   6   3         88.89         97.17         1.20 o
  -3   6   3         68.79         79.66         1.17 o
  -2   6   3        161.88        178.91         9.69 o
  -1   6   3        575.12        556.91        22.41 o
   0   6   3        329.82        286.66         8.04 o
   1   6   3        137.16        123.75         3.21 o
   2   6   3         32.97         34.11         0.81 o
   3   6   3         36.95         33.84         0.75 o
   4   6   3         34.02         37.69         0.78 o
   5   6   3         92.46         91.84         2.14 o
   6   6   3         46.83         46.62         1.27 o
   7   6   3          1.44          1.33         0.10 o
  -7   7   3         13.65         16.72         0.38 o
  -6   7   3         36.63         40.25         0.53 o
  -5   7   3        519.77        600.99         7.36 o
  -4   7   3        160.79        186.16         2.50 o
  -3   7   3          7.97          6.11         0.11 o
  -2   7   3         88.87         87.50         1.85 o
  -1   7   3        277.40        240.51         4.43 o
   0   7   3        236.05        210.66         3.85 o
   1   7   3          7.83          5.60         0.12 o
   2   7   3         95.19         93.68         2.23 o
   3   7   3         61.50         62.02         1.34 o
   4   7   3         22.02         22.91         0.54 o
   5   7   3          5.37          4.24         0.15 o
   6   7   3         71.15         70.81         2.02 o
  -6   8   3         32.23         35.46         0.60 o
  -5   8   3         37.92         44.26         0.64 o
  -4   8   3        333.77        373.72         5.38 o
  -3   8   3        165.37        152.49         2.40 o
  -2   8   3         27.48         32.08         0.59 o
  -1   8   3         13.87         12.52         0.22 o
   0   8   3         18.70         18.28         0.33 o
   1   8   3         68.52         57.20         0.97 o
   2   8   3         29.05         29.67         0.55 o
   3   8   3         16.44         16.45         0.36 o
   4   8   3         17.16         14.43         0.33 o
   5   8   3         13.94         15.91         0.38 o
   6   8   3         87.02         81.47         1.86 o
  -6   9   3         40.66         43.31         0.83 o
  -5   9   3         48.48         53.57         0.93 o
  -4   9   3        579.60        605.66         9.36 o
  -3   9   3        178.99        173.25         2.68 o
  -2   9   3         23.92         24.30         0.43 o
  -1   9   3        192.46        161.53         2.88 o
   0   9   3        189.18        173.54         3.05 o
   1   9   3        387.41        355.27         6.08 o
   2   9   3        189.23        193.35         3.26 o
   3   9   3         92.80         97.73         1.77 o
   4   9   3          9.74          8.78         0.20 o
   5   9   3        102.94        105.61         2.42 o
   6   9   3         28.15         27.11         0.68 o
  -7  10   3         38.03         30.28         2.31 o
  -6  10   3         22.00         21.33         0.40 o
  -5  10   3          1.16          1.24         0.06 o
  -4  10   3         28.48         31.45         0.49 o
  -3  10   3         14.93         16.76         0.29 o
  -2  10   3        117.78        113.84         1.97 o
  -1  10   3        196.60        189.38         3.57 o
   0  10   3        188.87        169.33         2.99 o
   1  10   3        220.20        213.90         3.87 o
   2  10   3         23.25         20.84         0.37 o
   3  10   3         54.17         57.15         1.18 o
   4  10   3         56.29         59.98         1.26 o
   5  10   3         56.81         55.78         1.28 o
  -7  11   3          1.46          1.30         0.16 o
  -6  11   3         64.05         66.28         1.32 o
  -5  11   3          3.19          3.00         0.09 o
  -4  11   3        165.86        170.71         2.84 o
  -3  11   3         37.71         44.05         0.78 o
  -2  11   3         40.03         40.65         0.74 o
  -1  11   3         76.30         77.30         1.52 o
   0  11   3        111.37        106.44         1.95 o
   1  11   3          6.81          6.10         0.15 o
   2  11   3         20.12         21.22         0.41 o
   3  11   3         15.07         15.08         0.33 o
   4  11   3         26.65         28.89         0.66 o
   5  11   3         30.98         31.35         0.78 o
  -6  12   3         69.30         67.70         1.45 o
  -5  12   3         42.51         43.42         0.78 o
  -4  12   3         18.06         17.96         0.34 o
  -3  12   3         25.97         29.80         0.56 o
  -2  12   3         17.66         21.83         0.43 o
  -1  12   3         69.18         65.30         1.31 o
   0  12   3        142.77        143.40         2.86 o
   1  12   3         55.24         55.95         1.13 o
   2  12   3          4.55          5.04         0.13 o
   3  12   3         11.23          9.85         0.34 o
   4  12   3         66.56         64.25         1.44 o
  -6  13   3         19.89         20.75         0.63 o
  -5  13   3         61.31         56.73         1.15 o
  -4  13   3         87.34         88.23         1.77 o
  -3  13   3         10.54         11.28         0.25 o
  -2  13   3          0.82          1.01         0.06 o
  -1  13   3         50.04         55.79         1.21 o
   0  13   3          1.10          1.79         0.08 o
   1  13   3          6.34          6.43         0.16 o
   2  13   3         24.31         25.64         0.58 o
   3  13   3         29.05         29.62         0.73 o
   4  13   3          0.38          0.68         0.09 o
  -5  14   3          4.14          4.04         0.14 o
  -4  14   3         15.94         14.52         0.33 o
  -3  14   3         10.25         10.48         0.27 o
  -2  14   3         13.28         12.70         0.32 o
  -1  14   3          8.22          9.42         0.23 o
   0  14   3          9.69         12.61         0.29 o
   1  14   3         14.81         14.11         0.33 o
   2  14   3         18.07         17.98         0.52 o
   3  14   3         32.21         30.42         1.16 o
  -4  15   3         12.80         12.00         0.38 o
  -3  15   3         37.52         38.72         0.91 o
  -2  15   3         26.25         25.94         0.63 o
  -1  15   3          7.46          9.05         0.23 o
   0  15   3         20.81         19.12         0.42 o
   1  15   3          2.21          1.46         0.07 o
   2  15   3         14.30         14.77         0.47 o
  -2  16   3          0.12          0.62         0.06 o
  -1  16   3         32.59         33.55         1.00 o
   0  16   3         43.44         43.81         1.66 o
   1  16   3          9.23          9.41         0.39 o
  -3 -15   4          2.73          2.79         0.14 o
  -2 -15   4         14.50         12.25         1.20 o
  -1 -15   4         13.82         11.82         0.52 o
   1 -15   4         13.03         12.83         0.76 o
  -5 -14   4         28.29         29.28         1.70 o
  -4 -14   4         49.94         55.03         2.04 o
  -3 -14   4          0.64          0.91         0.23 o
  -2 -14   4         72.87         72.29         2.84 o
   1 -14   4          4.10          3.79         0.22 o
   2 -14   4         10.64         10.36         0.46 o
  -5 -13   4          2.14          2.21         0.14 o
  -4 -13   4         12.22         12.65         0.51 o
  -3 -13   4          1.23          1.39         0.19 o
   2 -13   4         10.35          8.67         0.41 o
   3 -13   4         20.09         19.61         0.80 o
  -6 -12   4         24.70         25.47         0.95 o
  -5 -12   4         54.53         63.47         2.31 o
  -4 -12   4         17.67         17.71         1.14 o
  -3 -12   4         10.18         12.94         1.23 o
   2 -12   4         33.76         32.61         1.37 o
   3 -12   4          9.48         10.69         0.47 o
   4 -12   4         45.30         43.67         1.82 o
  -7 -11   4          9.53         10.46         0.76 o
  -6 -11   4         36.15         37.81         1.42 o
  -5 -11   4         46.28         53.40         1.94 o
  -4 -11   4          1.42          2.15         0.12 o
  -3 -11   4         42.93         37.71         1.50 o
   2 -11   4         19.56         20.67         0.78 o
   3 -11   4         57.14         64.19         2.53 o
   4 -11   4         71.42         73.41         2.91 o
  -7 -10   4          5.14          5.92         0.30 o
  -6 -10   4        115.10        133.36         4.99 o
  -5 -10   4         20.16         19.14         0.81 o
  -4 -10   4         14.20         10.36         0.38 o
  -3 -10   4        121.12        116.73         5.04 o
  -2 -10   4          5.86          4.91         0.34 o
  -1 -10   4         44.15         37.54         1.70 o
   0 -10   4        108.36         93.17         7.19 o
   1 -10   4        116.56        102.93         7.41 o
   2 -10   4          6.57          6.76         0.49 o
   3 -10   4         34.18         34.78         1.30 o
   4 -10   4         92.83        100.10         3.93 o
   5 -10   4        150.45        157.93         8.84 o
  -8  -9   4          1.21          0.76         0.14 o
  -7  -9   4         70.31         73.81         2.78 o
  -6  -9   4         41.73         46.47         1.75 o
  -5  -9   4         86.80         86.47         4.26 o
  -4  -9   4        214.88        215.18         5.83 o
  -3  -9   4         38.19         39.65         2.09 o
  -2  -9   4         36.41         36.05         1.94 o
  -1  -9   4        111.77         93.19         3.55 o
   0  -9   4        154.97        136.04         6.30 o
   1  -9   4          8.10          7.60         0.37 o
   2  -9   4         44.70         44.64         2.54 o
   3  -9   4         25.26         29.68         0.99 o
   4  -9   4         98.71        103.14         4.51 o
   5  -9   4         47.90         51.16         2.46 o
  -8  -8   4         21.21         20.47         0.80 o
  -7  -8   4         47.11         47.51         1.82 o
  -6  -8   4         57.99         64.58         3.32 o
  -5  -8   4          5.16          5.39         0.22 o
  -4  -8   4         76.46         75.60         1.94 o
  -3  -8   4         86.46         91.00         3.71 o
  -2  -8   4         60.27         60.14         3.09 o
  -1  -8   4         24.62         23.58         1.01 o
   0  -8   4        127.57        116.45         4.36 o
   1  -8   4        220.50        210.32         8.57 o
   2  -8   4         63.82         58.83         1.78 o
   3  -8   4         13.88         16.25         0.56 o
   4  -8   4        105.45        116.30         4.06 o
   5  -8   4         98.51         97.49         3.45 o
  -8  -7   4         40.28         35.56         1.36 o
  -7  -7   4         51.18         57.43         1.91 o
  -6  -7   4         70.69         78.29         3.29 o
  -5  -7   4        303.90        302.66         7.96 o
  -4  -7   4        126.25        122.88         3.15 o
  -3  -7   4         68.00         66.47         2.86 o
  -2  -7   4         30.46         31.56         1.24 o
  -1  -7   4          3.02          3.44         0.19 o
   0  -7   4        481.58        453.71        16.18 o
   1  -7   4        102.94        106.78         4.18 o
   2  -7   4        123.13        124.78         3.66 o
   3  -7   4         13.86         11.89         0.35 o
   4  -7   4         11.31         14.12         0.50 o
   5  -7   4         57.07         55.33         1.96 o
   6  -7   4         13.93         12.25         0.73 o
  -8  -6   4         23.64         22.20         0.74 o
  -7  -6   4        135.59        144.31         4.66 o
  -6  -6   4         28.56         31.42         0.94 o
  -5  -6   4        225.17        220.19         5.86 o
  -4  -6   4         22.67         21.75         0.58 o
  -3  -6   4        205.22        179.46         7.67 o
  -2  -6   4        408.63        456.30        17.27 o
  -1  -6   4         55.56         60.05         2.85 o
   0  -6   4        130.37        120.88         4.20 o
   1  -6   4        278.15        267.90        12.30 o
   2  -6   4         13.47         14.00         0.35 o
   3  -6   4         48.51         49.81         1.10 o
   4  -6   4         14.35         14.77         0.64 o
   5  -6   4         30.89         34.15         1.14 o
   6  -6   4         31.82         29.50         2.73 o
  -9  -5   4         19.47         17.06         0.89 o
  -8  -5   4         10.61          9.44         0.34 o
  -7  -5   4         57.16         54.55         1.61 o
  -6  -5   4        245.75        251.48         9.12 o
  -5  -5   4        117.65        120.90         3.16 o
  -4  -5   4        130.28        130.11         3.36 o
  -3  -5   4         64.79         62.94         2.96 o
  -2  -5   4        147.70        185.51         8.49 o
  -1  -5   4        329.93        323.91        11.45 o
   0  -5   4        314.25        300.94         9.89 o
   1  -5   4         98.28        110.44         3.27 o
   2  -5   4         96.51         90.33         2.32 o
   3  -5   4         47.33         45.43         0.96 o
   4  -5   4         17.85         18.89         0.67 o
   5  -5   4          3.12          3.15         0.17 o
   6  -5   4         19.35         20.78         1.14 o
  -9  -4   4         54.78         47.86         1.89 o
  -8  -4   4         35.71         36.36         1.07 o
  -7  -4   4         24.50         28.01         0.82 o
  -6  -4   4        227.33        216.70         5.23 o
  -5  -4   4         98.43        102.31         2.49 o
  -4  -4   4         15.35         14.55         0.34 o
  -3  -4   4         50.76         56.12         2.22 o
  -2  -4   4        177.14        229.51        12.10 o
  -1  -4   4        906.64        958.25        40.20 o
   0  -4   4         48.79         52.83         1.91 o
   1  -4   4        242.27        245.80         6.85 o
   2  -4   4         14.39         15.94         0.44 o
   3  -4   4         58.35         54.36         1.17 o
   4  -4   4         28.53         26.51         0.74 o
   5  -4   4         91.58        100.32         3.60 o
   6  -4   4          2.32          2.22         0.16 o
  -9  -3   4          9.18          8.46         0.30 o
  -8  -3   4          1.71          1.64         0.10 o
  -7  -3   4          1.20          1.20         0.09 o
  -6  -3   4        139.78        141.53         3.32 o
  -5  -3   4        285.05        266.59         6.17 o
  -4  -3   4          0.55          0.86         0.08 o
  -3  -3   4         43.72         52.15         2.31 o
  -2  -3   4        181.88        195.72         7.00 o
  -1  -3   4        967.41        999.88        31.45 o
   0  -3   4        153.55        162.00         4.45 o
   1  -3   4        308.73        332.14         9.14 o
   2  -3   4        204.52        191.73         4.59 o
   3  -3   4         72.85         72.61         1.48 o
   4  -3   4         61.65         60.89         1.83 o
   5  -3   4        100.29         94.52         3.71 o
   6  -3   4         32.50         34.33         1.35 o
  -9  -2   4         25.60         28.64         0.91 o
  -8  -2   4         33.40         36.98         1.05 o
  -7  -2   4         10.97          9.39         0.27 o
  -6  -2   4        157.47        160.93         3.66 o
  -5  -2   4         54.87         59.93         1.38 o
  -4  -2   4         13.29         12.38         0.34 o
  -3  -2   4        279.72        280.38        12.19 o
  -2  -2   4        413.78        417.87        14.96 o
  -1  -2   4        157.55        156.62         4.31 o
   0  -2   4        388.87        402.88        11.12 o
   1  -2   4         33.65         37.27         1.01 o
   2  -2   4        231.43        217.64         5.41 o
   3  -2   4         39.12         40.62         1.16 o
   4  -2   4         19.86         17.80         0.69 o
   5  -2   4         45.12         45.45         1.57 o
   6  -2   4         12.52         13.49         0.48 o
  -9  -1   4          1.07          1.21         0.08 o
  -8  -1   4         17.89         19.50         0.57 o
  -7  -1   4         29.40         35.36         0.90 o
  -6  -1   4          0.92          1.00         0.06 o
  -5  -1   4         23.56         21.27         0.46 o
  -4  -1   4        336.68        318.46         9.30 o
  -3  -1   4        333.70        341.94        14.64 o
  -2  -1   4          7.15          8.13         0.34 o
  -1  -1   4         13.48         11.42         0.38 o
   0  -1   4         96.68        109.82         3.23 o
   1  -1   4        571.25        590.62        15.76 o
   2  -1   4        311.84        294.39         6.83 o
   3  -1   4         35.47         29.51         0.84 o
   4  -1   4        157.62        159.72         4.79 o
   5  -1   4        115.64        111.76         3.72 o
   6  -1   4         88.69         88.91         2.96 o
   7  -1   4          9.87         10.65         0.65 o
  -9   0   4          9.37          7.29         0.24 o
  -8   0   4          5.99          5.71         0.19 o
  -7   0   4         73.31         69.23         1.49 o
  -6   0   4          4.19          4.89         0.13 o
  -5   0   4        132.13        115.83         2.51 o
  -4   0   4         70.19         77.39         2.73 o
  -3   0   4         39.42         30.48         1.78 o
  -2   0   4          8.55         13.03         0.88 o
  -1   0   4          4.47          3.70         0.19 o
   0   0   4          0.11          0.46         0.08 o
   1   0   4       1104.89       1136.56        42.51 o
   2   0   4         95.16         83.91         2.21 o
   3   0   4          2.00          1.62         0.08 o
   4   0   4          1.55          0.97         0.08 o
   5   0   4         52.89         50.89         1.74 o
   6   0   4          9.69          9.03         0.35 o
   7   0   4          5.85          4.57         0.32 o
  -9   1   4          1.07          1.22         0.09 o
  -8   1   4         17.92         19.17         0.48 o
  -7   1   4         29.50         35.04         0.72 o
  -6   1   4          0.93          1.07         0.06 o
  -5   1   4         23.81         21.01         0.45 o
  -4   1   4        336.48        329.20         8.64 o
  -3   1   4        333.41        344.94        12.84 o
  -2   1   4          7.13          7.81         0.38 o
  -1   1   4         13.61         12.48         0.56 o
   0   1   4         97.34        111.74         3.73 o
   1   1   4        569.83        571.24        21.76 o
   2   1   4        310.20        285.46         6.35 o
   3   1   4         35.27         28.63         0.70 o
   4   1   4        157.54        157.29         4.13 o
   5   1   4        115.82        108.69         3.12 o
   6   1   4         88.34         86.74         2.97 o
   7   1   4          9.86         10.82         0.65 o
  -9   2   4         25.66         28.26         0.81 o
  -8   2   4         33.34         36.34         0.80 o
  -7   2   4         10.96          9.39         0.21 o
  -6   2   4        157.63        163.57         2.66 o
  -5   2   4         54.72         61.13         0.96 o
  -4   2   4         13.18         12.03         0.26 o
  -3   2   4        279.20        271.52        14.88 o
  -2   2   4        413.76        400.83        21.67 o
  -1   2   4        156.98        165.42         7.00 o
   0   2   4        385.26        417.25        15.38 o
   1   2   4         33.64         35.55         1.40 o
   2   2   4        231.55        210.42         5.02 o
   3   2   4         38.97         39.98         0.93 o
   4   2   4         19.90         17.80         0.70 o
   5   2   4         45.22         45.83         1.32 o
   6   2   4         12.55         13.14         0.40 o
   7   2   4         36.99         31.53         1.78 o
  -9   3   4          9.12          8.51         0.27 o
  -8   3   4          1.68          1.75         0.08 o
  -7   3   4          1.18          1.17         0.07 o
  -6   3   4        139.47        151.52         2.42 o
  -5   3   4        283.47        279.99         4.02 o
  -4   3   4          0.59          0.88         0.04 o
  -3   3   4         43.80         51.25         2.82 o
  -2   3   4        181.77        184.31         7.32 o
  -1   3   4        966.24       1028.92        61.34 o
   0   3   4        154.42        170.38         7.12 o
   1   3   4        309.68        300.10        11.35 o
   2   3   4        204.60        183.81         4.42 o
   3   3   4         72.84         70.93         1.77 o
   4   3   4         61.40         62.26         1.69 o
   5   3   4        100.26         95.93         2.86 o
   6   3   4         32.37         31.45         0.94 o
  -9   4   4         54.90         47.50         1.82 o
  -8   4   4         35.86         38.46         0.82 o
  -7   4   4         24.25         28.52         0.53 o
  -6   4   4        227.67        234.38         3.56 o
  -5   4   4         98.48        108.14         1.50 o
  -4   4   4         15.26         14.94         0.22 o
  -3   4   4         50.26         53.36         1.52 o
  -2   4   4        177.59        209.19         7.32 o
  -1   4   4        907.82        941.63        41.74 o
   0   4   4         48.49         55.07         2.05 o
   1   4   4        243.30        222.49        10.81 o
   2   4   4         14.34         15.35         0.37 o
   3   4   4         57.87         53.37         1.29 o
   4   4   4         28.46         26.44         0.69 o
   5   4   4         91.22         97.98         2.50 o
   6   4   4          2.32          2.41         0.13 o
  -8   5   4         10.60          9.67         0.29 o
  -7   5   4         56.97         58.04         1.08 o
  -6   5   4        246.02        272.78         3.94 o
  -5   5   4        117.99        125.69         1.74 o
  -4   5   4        130.40        132.48         1.96 o
  -3   5   4         65.13         61.30         1.08 o
  -2   5   4        147.76        157.95         5.90 o
  -1   5   4        329.29        309.49        10.96 o
   0   5   4        313.77        266.63         6.92 o
   1   5   4         97.98         96.79         2.95 o
   2   5   4         95.99         94.39         2.29 o
   3   5   4         47.42         46.46         1.10 o
   4   5   4         17.87         18.79         0.56 o
   5   5   4          3.05          2.95         0.13 o
   6   5   4         19.23         19.57         0.67 o
  -8   6   4         23.48         23.00         0.66 o
  -7   6   4        134.94        148.58         2.72 o
  -6   6   4         28.43         33.15         0.54 o
  -5   6   4        224.51        238.43         3.41 o
  -4   6   4         22.69         22.16         0.35 o
  -3   6   4        205.50        185.39         3.09 o
  -2   6   4        408.51        392.50        12.45 o
  -1   6   4         55.55         51.11         1.02 o
   0   6   4        129.90        108.24         1.96 o
   1   6   4        277.97        248.02         5.22 o
   2   6   4         13.66         13.58         0.30 o
   3   6   4         48.53         49.56         1.18 o
   4   6   4         14.34         13.95         0.38 o
   5   6   4         30.79         32.99         0.95 o
   6   6   4         31.87         28.03         1.19 o
  -7   7   4         51.03         61.22         1.29 o
  -6   7   4         70.37         82.01         1.33 o
  -5   7   4        303.76        324.93         4.81 o
  -4   7   4        126.32        125.46         2.01 o
  -3   7   4         68.21         64.91         1.08 o
  -2   7   4         30.58         27.97         0.58 o
  -1   7   4          2.98          3.15         0.09 o
   0   7   4        481.43        425.93         7.53 o
   1   7   4        103.40        102.10         1.92 o
   2   7   4        123.79        124.57         2.67 o
   3   7   4         13.92         11.90         0.34 o
   4   7   4         11.30         13.73         0.37 o
   5   7   4         57.17         52.74         1.22 o
   6   7   4         13.99         11.22         0.39 o
  -7   8   4         47.04         46.86         1.18 o
  -6   8   4         58.08         64.94         1.13 o
  -5   8   4          5.14          5.97         0.13 o
  -4   8   4         76.34         76.78         1.25 o
  -3   8   4         86.78         87.90         1.60 o
  -2   8   4         60.51         56.84         1.04 o
  -1   8   4         24.73         22.72         0.43 o
   0   8   4        126.74        116.17         2.09 o
   1   8   4        221.00        213.99         4.20 o
   2   8   4         63.85         61.16         1.14 o
   3   8   4         13.94         15.26         0.33 o
   4   8   4        105.60        112.19         2.36 o
   5   8   4         98.39         95.52         2.16 o
  -8   9   4          1.21          0.76         0.14 o
  -7   9   4         70.19         72.66         2.31 o
  -6   9   4         41.75         45.25         0.88 o
  -5   9   4         87.42         90.37         1.54 o
  -4   9   4        215.05        216.00         3.61 o
  -3   9   4         38.39         38.36         0.63 o
  -2   9   4         36.67         35.85         0.62 o
  -1   9   4        111.39         95.73         1.83 o
   0   9   4        155.09        147.05         2.72 o
   1   9   4          8.05          7.99         0.20 o
   2   9   4         44.49         45.10         0.94 o
   3   9   4         25.36         28.92         0.59 o
   4   9   4         98.65         99.49         2.09 o
   5   9   4         47.83         48.50         1.26 o
  -7  10   4          5.13          5.77         0.55 o
  -6  10   4        115.08        131.18         2.32 o
  -5  10   4         20.21         19.18         0.35 o
  -4  10   4         14.26         10.39         0.19 o
  -3  10   4        121.16        123.45         2.16 o
  -2  10   4          5.89          5.06         0.13 o
  -1  10   4         43.95         41.08         0.77 o
   0  10   4        108.69        101.44         1.97 o
   1  10   4        116.89        120.69         2.42 o
   2  10   4          6.59          7.65         0.19 o
   3  10   4         34.42         34.73         0.73 o
   4  10   4         93.25         94.13         2.13 o
   5  10   4        150.42        145.20         4.61 o
  -7  11   4          9.47          9.92         1.14 o
  -6  11   4         36.25         35.54         0.73 o
  -5  11   4         46.31         50.12         0.91 o
  -4  11   4          1.41          2.14         0.07 o
  -3  11   4         42.83         38.73         0.74 o
  -2  11   4          4.44          5.60         0.15 o
  -1  11   4         68.38         67.42         1.28 o
   0  11   4         26.56         26.43         0.56 o
   1  11   4         20.02         22.07         0.52 o
   2  11   4         19.19         20.12         0.49 o
   3  11   4         57.17         59.56         1.34 o
   4  11   4         71.44         69.26         1.71 o
  -6  12   4         24.76         24.36         0.54 o
  -5  12   4         54.60         59.59         1.13 o
  -4  12   4         17.90         17.27         0.34 o
  -3  12   4         10.36         13.21         0.29 o
  -2  12   4        102.22         94.45         1.89 o
  -1  12   4         44.22         44.67         0.91 o
   0  12   4         47.35         43.65         0.90 o
   1  12   4         84.25         87.63         1.95 o
   2  12   4         33.73         32.17         0.80 o
   3  12   4          9.49          9.91         0.24 o
   4  12   4         45.21         43.57         1.19 o
  -6  13   4         31.80         32.00         1.22 o
  -5  13   4          2.20          2.16         0.09 o
  -4  13   4         12.20         12.30         0.29 o
  -3  13   4          1.23          1.43         0.07 o
  -2  13   4         29.15         31.94         0.65 o
  -1  13   4        111.65        105.01         2.10 o
   0  13   4         19.74         17.30         0.47 o
   1  13   4         10.75         12.39         0.37 o
   2  13   4         10.43          8.92         0.24 o
   3  13   4         20.01         18.76         0.47 o
  -5  14   4         28.38         28.75         0.78 o
  -4  14   4         50.03         53.56         1.16 o
  -3  14   4          0.63          0.65         0.05 o
  -2  14   4         73.03         75.00         1.82 o
  -1  14   4         13.13         15.13         0.41 o
   0  14   4          0.50          0.58         0.07 o
   1  14   4          4.18          3.80         0.14 o
   2  14   4         10.63         10.46         0.28 o
  -4  15   4         22.91         23.31         1.27 o
  -3  15   4          2.80          2.73         0.14 o
  -2  15   4         14.35         12.21         0.48 o
  -1  15   4         13.76         13.44         0.33 o
   0  15   4          3.40          2.94         0.12 o
   1  15   4         12.96         13.40         0.37 o
  -3 -15   5         17.41         16.55         1.00 o
  -2 -15   5         28.11         31.61         1.87 o
  -1 -15   5         45.04         45.87         3.81 o
  -4 -14   5         28.12         31.09         1.76 o
  -3 -14   5          0.74          0.78         0.08 o
  -2 -14   5         28.80         27.71         1.70 o
   1 -14   5          1.10          0.73         0.09 o
  -5 -13   5         14.38         13.89         0.76 o
  -4 -13   5         47.89         46.31         2.70 o
  -3 -13   5         21.77         22.68         1.02 o
   1 -13   5         33.92         33.50         1.43 o
   2 -13   5          1.86          1.79         0.12 o
  -6 -12   5         68.37         70.57         2.69 o
  -5 -12   5          9.14          7.95         0.51 o
  -4 -12   5         41.26         40.21         2.05 o
  -3 -12   5          2.86          2.92         0.15 o
  -2 -12   5         24.21         20.93         1.14 o
   1 -12   5          1.59          1.38         0.11 o
   2 -12   5         26.84         26.20         1.61 o
   3 -12   5         58.38         64.57         3.70 o
  -7 -11   5         28.72         28.96         1.70 o
  -6 -11   5         11.75         13.85         0.66 o
  -5 -11   5         10.63         12.56         0.85 o
  -4 -11   5         69.32         70.61         2.24 o
  -3 -11   5         43.01         48.12         1.83 o
   2 -11   5         48.69         48.89         1.86 o
   3 -11   5         20.35         21.10         1.58 o
   4 -11   5          7.26          6.35         0.43 o
  -7 -10   5         28.03         32.46         1.20 o
  -6 -10   5          1.95          1.80         0.11 o
  -5 -10   5         63.34         67.06         2.27 o
  -4 -10   5         23.93         24.09         0.87 o
  -3 -10   5         71.04         62.76         3.24 o
   2 -10   5          5.12          5.46         0.29 o
   3 -10   5         33.66         31.67         1.31 o
   4 -10   5          7.45          7.65         0.49 o
  -7  -9   5          9.51         10.43         0.43 o
  -6  -9   5          6.43          5.81         0.36 o
  -5  -9   5         18.81         20.51         0.68 o
  -4  -9   5         43.30         42.01         1.34 o
  -3  -9   5        164.47        145.85         4.32 o
  -2  -9   5         14.68         12.95         0.76 o
  -1  -9   5         39.63         32.90         1.59 o
   0  -9   5        267.25        224.57         8.98 o
   2  -9   5         72.36         77.75         2.54 o
   3  -9   5         31.41         34.72         1.34 o
   4  -9   5         10.76         10.97         1.10 o
  -8  -8   5         66.31         60.35         2.30 o
  -7  -8   5         18.04         18.51         1.23 o
  -6  -8   5         15.72         17.42         0.69 o
  -5  -8   5         31.33         34.67         1.46 o
  -4  -8   5        175.98        172.03         4.30 o
  -3  -8   5         21.82         21.21         0.62 o
  -2  -8   5         51.64         50.02         2.70 o
  -1  -8   5         68.13         60.87         2.78 o
   0  -8   5        201.43        175.41         5.90 o
   1  -8   5         67.60         60.69         2.07 o
   2  -8   5        333.18        352.28        11.76 o
   3  -8   5         41.35         43.52         1.45 o
   4  -8   5         26.87         32.33         1.27 o
   5  -8   5         12.81         14.44         0.81 o
  -8  -7   5         22.02         21.16         0.80 o
  -7  -7   5         17.42         17.42         0.61 o
  -6  -7   5         18.76         18.73         0.63 o
  -5  -7   5         57.53         58.63         1.53 o
  -4  -7   5         70.78         72.46         1.89 o
  -3  -7   5         11.72         13.51         0.38 o
  -2  -7   5         16.94         16.51         0.90 o
  -1  -7   5         42.60         37.41         2.01 o
   0  -7   5        299.35        263.85         7.75 o
   1  -7   5         54.80         53.09         1.75 o
   2  -7   5        106.72        101.97         2.46 o
   3  -7   5         77.71         82.06         3.70 o
   4  -7   5         41.47         47.48         1.91 o
   5  -7   5         14.20         13.68         0.81 o
  -8  -6   5          6.85          7.55         0.32 o
  -7  -6   5         12.60         13.50         0.47 o
  -6  -6   5         23.16         21.41         0.78 o
  -5  -6   5        582.33        569.91        13.51 o
  -4  -6   5         24.08         24.47         0.60 o
  -3  -6   5         62.48         60.84         2.04 o
  -2  -6   5        252.41        256.04        10.18 o
  -1  -6   5        272.18        249.77        10.04 o
   0  -6   5        168.77        155.77         4.49 o
   1  -6   5         91.02         86.17         2.75 o
   2  -6   5          5.06          4.24         0.12 o
   3  -6   5         30.20         33.10         1.41 o
   4  -6   5         52.76         56.27         2.30 o
   5  -6   5          3.63          4.28         0.24 o
  -9  -5   5          4.93          4.40         0.30 o
  -8  -5   5         25.35         23.92         0.83 o
  -7  -5   5         72.90         76.07         2.48 o
  -6  -5   5         41.93         47.39         1.34 o
  -5  -5   5         17.18         14.65         0.37 o
  -4  -5   5        139.95        137.43         3.02 o
  -3  -5   5        117.77        108.94         3.18 o
  -2  -5   5        123.49        122.48         4.30 o
  -1  -5   5        297.91        284.28         7.57 o
   0  -5   5         13.07         10.67         0.32 o
   1  -5   5         13.08         13.37         0.44 o
   2  -5   5         32.69         31.77         0.69 o
   3  -5   5         35.81         35.34         1.21 o
   4  -5   5         48.13         49.81         2.53 o
   5  -5   5         16.08         16.85         0.72 o
  -9  -4   5         60.44         58.71         2.19 o
  -8  -4   5          2.90          3.39         0.17 o
  -7  -4   5         12.51         11.84         0.43 o
  -6  -4   5        259.36        251.96         6.14 o
  -5  -4   5        184.90        189.91         4.40 o
  -4  -4   5         88.28         89.47         1.95 o
  -3  -4   5         71.13         66.07         1.75 o
  -2  -4   5         17.77         19.86         0.79 o
  -1  -4   5        249.56        243.10         6.12 o
   0  -4   5         77.67         72.40         2.01 o
   1  -4   5         70.49         69.26         1.87 o
   2  -4   5          4.22          2.63         0.10 o
   3  -4   5        283.01        292.24         9.82 o
   4  -4   5        111.92        115.49         3.83 o
   5  -4   5          6.64          6.92         0.49 o
   6  -4   5         11.56         11.29         0.48 o
  -9  -3   5          4.31          3.31         0.19 o
  -8  -3   5         38.61         36.62         1.20 o
  -7  -3   5         29.89         32.17         0.94 o
  -6  -3   5         10.64         11.89         0.33 o
  -5  -3   5        246.31        249.52         6.37 o
  -4  -3   5        245.88        229.97         5.09 o
  -3  -3   5         80.65         74.24         2.58 o
  -2  -3   5          8.35          8.35         1.16 o
  -1  -3   5          1.44          2.06         0.07 o
   0  -3   5         49.41         50.04         1.32 o
   1  -3   5        179.90        169.21         4.06 o
   2  -3   5          6.66          5.32         0.14 o
   3  -3   5         24.63         21.76         0.74 o
   4  -3   5         28.16         28.54         0.99 o
   5  -3   5         67.48         67.04         2.24 o
   6  -3   5         31.18         32.57         1.35 o
  -9  -2   5          9.34         10.31         0.35 o
  -8  -2   5          5.96          7.89         0.26 o
  -7  -2   5         31.17         29.01         0.75 o
  -6  -2   5          1.35          1.47         0.11 o
  -5  -2   5        127.33        121.32         2.72 o
  -4  -2   5        424.25        379.67         9.83 o
  -3  -2   5         41.93         42.28         1.30 o
  -2  -2   5        173.18        165.30         6.93 o
  -1  -2   5         52.56         50.64         1.83 o
   0  -2   5        429.74        434.35        13.82 o
   1  -2   5         16.35         15.42         0.45 o
   2  -2   5         20.33         19.35         0.61 o
   3  -2   5        108.67        101.05         3.17 o
   4  -2   5         41.95         39.85         1.32 o
   5  -2   5          8.83          7.59         0.29 o
   6  -2   5         39.59         37.31         1.53 o
  -9  -1   5         35.11         35.75         1.15 o
  -8  -1   5         37.46         35.66         0.91 o
  -7  -1   5         55.91         57.16         1.45 o
  -6  -1   5         56.23         61.85         1.32 o
  -5  -1   5         53.08         49.04         1.12 o
  -4  -1   5        257.83        245.69         6.27 o
  -3  -1   5        121.15        113.54         3.01 o
  -2  -1   5        118.74        119.28         4.50 o
  -1  -1   5         81.33         93.92         3.37 o
   0  -1   5         76.36         88.30         4.70 o
   1  -1   5        223.51        224.29         6.69 o
   2  -1   5        205.80        185.63         4.58 o
   3  -1   5         37.70         34.54         0.98 o
   4  -1   5         46.82         49.16         1.65 o
   5  -1   5         20.66         23.26         0.80 o
   6  -1   5        100.19         91.04         3.18 o
  -9   0   5          1.39          1.07         0.07 o
  -8   0   5          0.17          0.28         0.07 o
  -7   0   5          6.69          4.32         0.15 o
  -6   0   5          2.45          2.30         0.09 o
  -5   0   5         59.21         54.29         1.14 o
  -4   0   5        175.59        137.54         3.47 o
  -3   0   5         27.96         25.14         0.76 o
  -2   0   5          4.26          5.17         0.43 o
  -1   0   5         96.32        119.47         4.38 o
   0   0   5        286.80        295.34        19.03 o
   1   0   5          7.51          8.59         0.23 o
   2   0   5         12.08         14.31         0.39 o
   3   0   5          0.49          0.59         0.09 o
   4   0   5        281.19        267.98         7.57 o
   5   0   5          0.00          0.05         0.08 o
   6   0   5          0.15          0.38         0.07 o
  -9   1   5         35.19         35.36         1.03 o
  -8   1   5         37.40         35.58         0.83 o
  -7   1   5         56.15         57.29         1.32 o
  -6   1   5         56.35         63.29         1.23 o
  -5   1   5         53.01         49.32         1.03 o
  -4   1   5        258.18        249.78         5.93 o
  -3   1   5        120.83        112.87         3.62 o
  -2   1   5        118.89        125.90         4.63 o
  -1   1   5         80.48         92.24         3.43 o
   0   1   5         77.15         87.93         3.89 o
   1   1   5        223.28        221.32         5.97 o
   2   1   5        205.67        183.70         4.11 o
   3   1   5         37.71         34.15         1.27 o
   4   1   5         46.64         46.68         1.37 o
   5   1   5         20.69         22.73         0.87 o
   6   1   5        100.33         96.22         3.79 o
  -9   2   5          9.24          9.98         0.30 o
  -8   2   5          6.00          7.85         0.22 o
  -7   2   5         31.06         29.05         0.56 o
  -6   2   5          1.35          1.39         0.06 o
  -5   2   5        127.42        120.61         2.11 o
  -4   2   5        424.02        398.68         8.55 o
  -3   2   5         42.21         41.83         1.36 o
  -2   2   5        172.10        160.05         7.17 o
  -1   2   5         52.40         56.71         2.04 o
   0   2   5        430.28        451.95        19.43 o
   1   2   5         16.17         14.18         0.48 o
   2   2   5         20.29         18.65         0.47 o
   3   2   5        108.56        103.05         2.69 o
   4   2   5         41.89         37.11         1.10 o
   5   2   5          8.87          6.98         0.29 o
   6   2   5         39.39         36.71         1.53 o
  -9   3   5          4.32          3.28         0.14 o
  -8   3   5         38.29         36.47         0.85 o
  -7   3   5         29.51         33.02         0.63 o
  -6   3   5         10.52         12.08         0.23 o
  -5   3   5        246.11        244.48         3.99 o
  -4   3   5        246.12        237.03         5.12 o
  -3   3   5         80.84         73.53         1.84 o
  -2   3   5          8.47          8.22         0.40 o
  -1   3   5          1.43          1.90         0.10 o
   0   3   5         49.40         46.78         1.83 o
   1   3   5        179.85        162.57         4.65 o
   2   3   5          6.63          5.11         0.17 o
   3   3   5         24.66         21.95         0.71 o
   4   3   5         27.97         27.92         0.81 o
   5   3   5         67.55         65.46         2.14 o
   6   3   5         31.06         32.21         1.33 o
  -9   4   5         60.13         56.77         1.86 o
  -8   4   5          2.93          3.43         0.13 o
  -7   4   5         12.55         12.19         0.28 o
  -6   4   5        259.29        258.15         4.30 o
  -5   4   5        184.77        191.40         3.12 o
  -4   4   5         88.17         86.42         1.65 o
  -3   4   5         71.32         64.95         1.54 o
  -2   4   5         17.47         16.78         0.49 o
  -1   4   5        249.32        238.46         5.35 o
   0   4   5         77.71         67.29         1.63 o
   1   4   5         69.87         66.29         1.61 o
   2   4   5          4.18          2.45         0.11 o
   3   4   5        282.25        292.75         7.55 o
   4   4   5        111.93        111.94         3.17 o
   5   4   5          6.61          6.67         0.26 o
   6   4   5         11.48         10.78         0.38 o
  -8   5   5         25.24         23.89         0.62 o
  -7   5   5         73.08         77.04         1.43 o
  -6   5   5         41.83         49.70         0.87 o
  -5   5   5         17.24         15.04         0.26 o
  -4   5   5        140.51        135.87         2.24 o
  -3   5   5        117.64        106.41         2.41 o
  -2   5   5        123.58        112.68         2.70 o
  -1   5   5        296.77        275.60         5.68 o
   0   5   5         12.77         10.58         0.21 o
   1   5   5         13.00         12.86         0.33 o
   2   5   5         32.87         31.97         0.80 o
   3   5   5         36.06         34.67         0.99 o
   4   5   5         48.00         50.41         1.41 o
   5   5   5         16.24         16.57         0.73 o
   6   5   5          4.02          3.97         0.30 o
  -8   6   5          6.79          7.09         0.26 o
  -7   6   5         12.55         13.40         0.30 o
  -6   6   5         23.16         21.71         0.42 o
  -5   6   5        583.37        601.00        10.01 o
  -4   6   5         24.25         25.19         0.45 o
  -3   6   5         62.38         58.35         1.24 o
  -2   6   5        251.94        240.88         5.93 o
  -1   6   5        272.36        247.25         4.23 o
   0   6   5        169.28        154.87         2.66 o
   1   6   5         90.93         86.36         1.54 o
   2   6   5          5.05          4.39         0.13 o
   3   6   5         30.01         32.41         0.90 o
   4   6   5         52.83         55.49         1.82 o
   5   6   5          3.61          3.95         0.12 o
  -8   7   5         21.81         19.45         0.88 o
  -7   7   5         17.55         18.06         0.41 o
  -6   7   5         18.64         18.21         0.37 o
  -5   7   5         57.49         60.70         1.05 o
  -4   7   5         70.63         72.54         1.20 o
  -3   7   5         11.66         13.50         0.30 o
  -2   7   5         17.14         16.00         0.33 o
  -1   7   5         42.81         37.32         0.73 o
   0   7   5        300.05        271.68         4.66 o
   1   7   5         54.99         55.16         1.02 o
   2   7   5        106.42        104.14         2.53 o
   3   7   5         77.99         81.92         1.71 o
   4   7   5         41.39         45.40         1.16 o
   5   7   5         14.17         13.72         0.36 o
  -7   8   5         17.97         18.38         0.45 o
  -6   8   5         15.83         16.99         0.36 o
  -5   8   5         31.47         35.15         0.65 o
  -4   8   5        175.95        169.16         3.16 o
  -3   8   5         21.74         21.11         0.43 o
  -2   8   5         51.16         50.22         1.01 o
  -1   8   5         68.54         64.12         1.22 o
   0   8   5        201.22        190.41         3.34 o
   1   8   5         67.03         67.38         1.52 o
   2   8   5        333.48        346.47         7.19 o
   3   8   5         41.29         42.87         0.91 o
   4   8   5         26.93         29.88         0.70 o
   5   8   5         12.74         12.62         0.38 o
  -7   9   5          9.65         10.01         0.32 o
  -6   9   5          6.48          5.26         0.15 o
  -5   9   5         18.85         20.27         0.41 o
  -4   9   5         43.36         40.43         0.74 o
  -3   9   5        164.31        152.21         3.03 o
  -2   9   5         14.66         13.27         0.29 o
  -1   9   5         39.38         36.72         0.72 o
   0   9   5        266.96        253.92         4.81 o
   1   9   5        291.85        289.37         5.88 o
   2   9   5         72.66         75.42         1.56 o
   3   9   5         31.36         33.13         0.71 o
   4   9   5         10.87         10.24         0.32 o
  -7  10   5         27.93         30.72         0.76 o
  -6  10   5          2.01          1.96         0.07 o
  -5  10   5         63.54         66.18         1.07 o
  -4  10   5         23.80         23.49         0.44 o
  -3  10   5         70.90         65.21         1.23 o
  -2  10   5         75.23         72.14         1.38 o
  -1  10   5         51.11         46.26         0.97 o
   0  10   5         46.39         44.75         1.01 o
   1  10   5         64.06         62.70         1.30 o
   2  10   5          5.19          5.09         0.20 o
   3  10   5         33.63         31.83         0.72 o
   4  10   5          7.42          7.00         0.21 o
  -7  11   5         28.81         28.36         1.54 o
  -6  11   5         11.74         12.88         0.28 o
  -5  11   5         10.70         11.75         0.24 o
  -4  11   5         69.63         68.91         1.31 o
  -3  11   5         42.79         47.37         0.90 o
  -2  11   5         19.69         16.75         0.36 o
  -1  11   5          1.00          1.28         0.08 o
   0  11   5        216.96        216.72         4.79 o
   1  11   5        164.42        169.29         3.75 o
   2  11   5         48.68         48.01         1.05 o
   3  11   5         20.35         20.43         0.52 o
   4  11   5          7.25          6.14         0.29 o
  -6  12   5         68.58         66.21         1.47 o
  -5  12   5          9.07          7.21         0.17 o
  -4  12   5         41.35         39.94         0.76 o
  -3  12   5          2.92          3.08         0.12 o
  -2  12   5         24.19         22.03         0.50 o
  -1  12   5         62.78         57.73         1.30 o
   0  12   5         73.24         77.68         1.73 o
   1  12   5          1.59          1.59         0.09 o
   2  12   5         27.00         25.23         0.63 o
   3  12   5         58.68         61.03         1.96 o
  -5  13   5         14.38         13.22         0.36 o
  -4  13   5         48.10         45.69         1.34 o
  -3  13   5         21.66         23.06         0.52 o
  -2  13   5          9.66          7.52         0.22 o
  -1  13   5         50.86         55.09         1.34 o
   0  13   5         59.86         59.04         1.31 o
   1  13   5         33.87         34.45         0.84 o
   2  13   5          1.89          1.80         0.08 o
  -4  14   5         28.18         29.16         0.95 o
  -3  14   5          0.78          0.92         0.06 o
  -2  14   5         28.43         26.96         0.67 o
  -1  14   5         26.00         28.29         0.78 o
   0  14   5         17.48         16.48         0.46 o
   1  14   5          1.12          0.75         0.06 o
  -3  15   5         17.31         16.34         0.64 o
  -2  15   5         28.02         31.55         0.98 o
  -1  15   5         44.78         47.62         1.26 o
  -3 -14   6         24.95         25.11         1.47 o
  -2 -14   6          5.90          6.33         0.31 o
  -1 -14   6         96.34         94.93         5.49 o
   0 -14   6         23.78         26.66         1.65 o
  -5 -13   6         14.17         13.98         0.78 o
  -4 -13   6         29.71         28.46         1.55 o
  -3 -13   6          7.13          6.63         0.31 o
  -2 -13   6         61.27         61.65         2.59 o
   0 -13   6         49.84         43.72         1.88 o
   1 -13   6         14.57         13.28         0.87 o
  -6 -12   6         28.02         33.12         1.81 o
  -5 -12   6         55.10         53.93         4.49 o
  -4 -12   6          4.95          6.52         0.31 o
  -3 -12   6          8.77          7.34         0.34 o
  -2 -12   6         41.67         48.99         2.84 o
   1 -12   6        103.43        101.88         5.68 o
   2 -12   6          1.08          1.38         0.16 o
  -6 -11   6          9.34          8.91         1.03 o
  -5 -11   6          4.42          5.64         0.45 o
  -4 -11   6         34.96         34.40         1.41 o
  -3 -11   6         17.64         18.64         0.79 o
  -2 -11   6         12.24         12.63         0.84 o
   1 -11   6         15.33         16.46         0.89 o
   2 -11   6         41.56         41.36         2.88 o
   3 -11   6         47.46         47.69         2.87 o
  -7 -10   6         12.70         14.71         0.87 o
  -6 -10   6         41.60         44.30         2.05 o
  -5 -10   6         27.35         26.17         1.14 o
  -4 -10   6          0.97          1.31         0.13 o
  -3 -10   6         29.50         25.70         1.63 o
   1 -10   6        116.39        109.80         7.33 o
   2 -10   6         34.62         36.68         1.51 o
   3 -10   6         30.11         29.36         2.45 o
  -7  -9   6         15.25         15.85         1.02 o
  -6  -9   6         18.38         20.10         1.07 o
  -5  -9   6          8.38          8.19         0.31 o
  -4  -9   6         10.37          9.37         0.44 o
  -3  -9   6        127.47        143.30         8.25 o
   2  -9   6         31.25         35.26         1.49 o
   3  -9   6         10.28          9.62         0.42 o
   4  -9   6         45.40         45.59         2.65 o
  -8  -8   6         27.63         29.07         1.73 o
  -7  -8   6          9.77          7.96         0.47 o
  -6  -8   6         32.41         36.59         1.17 o
  -5  -8   6         43.70         47.60         1.63 o
  -4  -8   6        151.29        156.77         6.95 o
  -3  -8   6         62.59         54.10         1.78 o
  -2  -8   6         44.73         40.17         1.96 o
  -1  -8   6         11.06         10.19         0.65 o
   1  -8   6        236.94        210.00        13.92 o
   2  -8   6        138.49        149.61         5.97 o
   3  -8   6          0.68          1.20         0.12 o
   4  -8   6         14.39         14.21         0.59 o
  -8  -7   6         15.73         13.96         0.76 o
  -7  -7   6         12.76         12.32         0.44 o
  -6  -7   6         15.85         16.89         0.57 o
  -5  -7   6         54.59         54.34         1.55 o
  -4  -7   6         64.84         66.83         1.75 o
  -3  -7   6         43.11         42.97         1.17 o
  -2  -7   6        114.90        112.46         5.03 o
  -1  -7   6         38.39         36.06         1.92 o
   0  -7   6        202.67        172.38         8.08 o
   1  -7   6         28.45         28.17         1.84 o
   2  -7   6         21.10         19.84         0.80 o
   3  -7   6         20.99         21.07         0.88 o
   4  -7   6          5.82          6.82         0.32 o
  -8  -6   6         14.34         14.22         0.49 o
  -7  -6   6          3.46          3.89         0.22 o
  -6  -6   6         62.54         66.33         2.12 o
  -5  -6   6         32.80         33.91         1.01 o
  -4  -6   6        119.84        118.31         3.74 o
  -3  -6   6         20.58         18.37         0.50 o
  -2  -6   6         51.51         53.77         2.31 o
  -1  -6   6        127.55        121.17        13.63 o
   0  -6   6          7.89          8.25         0.39 o
   1  -6   6         29.17         23.14         0.75 o
   2  -6   6         29.14         33.84         1.51 o
   3  -6   6          1.42          1.94         0.13 o
   4  -6   6          1.57          1.35         0.13 o
  -8  -5   6          3.17          3.51         0.17 o
  -7  -5   6         36.48         34.72         1.15 o
  -6  -5   6         32.95         34.05         0.97 o
  -5  -5   6        304.34        295.26         7.56 o
  -4  -5   6         11.70         11.67         0.33 o
  -3  -5   6         48.17         45.68         1.19 o
  -2  -5   6          2.54          2.32         0.13 o
  -1  -5   6        162.12        158.60         7.36 o
   0  -5   6         23.99         22.25         0.71 o
   1  -5   6        181.17        163.37         4.96 o
   2  -5   6        121.19        116.39         4.13 o
   3  -5   6         24.26         24.80         0.86 o
   4  -5   6          4.46          5.14         0.28 o
   5  -5   6         14.81         15.60         0.85 o
  -8  -4   6         50.42         49.03         1.59 o
  -7  -4   6          8.88          9.19         0.41 o
  -6  -4   6         24.09         21.76         0.64 o
  -5  -4   6        297.45        289.14         7.90 o
  -4  -4   6          5.50          4.04         0.13 o
  -3  -4   6         18.17         14.42         0.36 o
  -2  -4   6         10.06          9.73         0.38 o
  -1  -4   6        166.14        165.50         6.13 o
   0  -4   6         55.96         56.04         1.55 o
   1  -4   6        235.95        200.60         5.51 o
   2  -4   6         97.77         98.77         4.11 o
   3  -4   6         18.34         15.57         0.57 o
   4  -4   6          5.16          5.93         0.25 o
   5  -4   6          7.51          7.58         0.33 o
  -9  -3   6         35.64         33.18         1.11 o
  -8  -3   6         10.52         10.07         0.37 o
  -7  -3   6         47.13         49.97         1.41 o
  -6  -3   6        307.88        297.09         7.14 o
  -5  -3   6        283.50        269.12         6.59 o
  -4  -3   6         51.86         45.90         1.09 o
  -3  -3   6          7.66          7.51         0.21 o
  -2  -3   6         58.36         58.71         2.30 o
  -1  -3   6        114.16        109.16         5.53 o
   0  -3   6        125.31        137.59         5.75 o
   1  -3   6         66.35         60.50         1.86 o
   2  -3   6         73.02         72.86         2.22 o
   3  -3   6        152.52        158.79         5.22 o
   4  -3   6          5.70          4.74         0.22 o
   5  -3   6         10.35          9.39         0.54 o
  -9  -2   6         49.50         50.02         1.62 o
  -8  -2   6         32.16         34.59         1.10 o
  -7  -2   6         26.14         23.51         0.70 o
  -6  -2   6         17.62         17.90         0.44 o
  -5  -2   6         87.02         84.71         2.28 o
  -4  -2   6        242.13        224.12         5.30 o
  -3  -2   6         93.38         82.37         2.16 o
  -2  -2   6         71.18         55.81         1.76 o
  -1  -2   6         36.89         40.99         2.57 o
   0  -2   6         81.18         89.97         3.80 o
   1  -2   6        382.87        364.85         8.72 o
   2  -2   6         23.53         22.08         0.86 o
   3  -2   6          6.21          5.89         0.38 o
   4  -2   6          3.61          3.63         0.19 o
   5  -2   6         44.03         39.78         1.83 o
  -9  -1   6          7.91          7.08         0.26 o
  -8  -1   6         37.08         33.62         0.98 o
  -7  -1   6        104.40         93.98         2.34 o
  -6  -1   6         62.61         63.25         1.51 o
  -5  -1   6         75.56         77.98         2.10 o
  -4  -1   6         61.99         62.82         1.59 o
  -3  -1   6         17.55         14.00         0.42 o
  -2  -1   6          0.27          0.18         0.03 o
  -1  -1   6         20.08         17.93         0.66 o
   0  -1   6         73.41         68.07         2.85 o
   1  -1   6         59.39         59.21         1.71 o
   2  -1   6        417.52        415.20        11.75 o
   3  -1   6         42.91         39.34         1.40 o
   4  -1   6         24.51         21.65         1.09 o
   5  -1   6          3.24          2.22         0.15 o
  -9   0   6          8.80          6.68         0.25 o
  -8   0   6         12.45         13.22         0.41 o
  -7   0   6         32.40         34.36         0.88 o
  -6   0   6         42.00         34.19         0.82 o
  -5   0   6         14.89         15.15         0.43 o
  -4   0   6         12.28         13.75         0.33 o
  -3   0   6         34.21         34.00         0.81 o
  -2   0   6         11.47          9.27         0.24 o
  -1   0   6          1.36          0.85         0.07 o
   0   0   6        164.28        154.07         4.92 o
   1   0   6        200.40        228.28         5.88 o
   2   0   6         51.06         38.89         1.30 o
   3   0   6         90.39         90.45         2.94 o
   4   0   6         48.47         55.43         2.22 o
   5   0   6         29.19         29.74         1.24 o
  -9   1   6          7.98          6.94         0.23 o
  -8   1   6         37.07         34.86         0.88 o
  -7   1   6        104.38         93.57         2.35 o
  -6   1   6         62.74         63.99         1.51 o
  -5   1   6         76.12         78.38         1.88 o
  -4   1   6         62.06         62.20         1.62 o
  -3   1   6         17.48         14.17         0.35 o
  -2   1   6          0.28          0.15         0.03 o
  -1   1   6         19.97         16.60         0.68 o
   0   1   6         73.39         62.52         1.78 o
   1   1   6         59.47         58.17         1.40 o
   2   1   6        417.22        415.64        12.18 o
   3   1   6         42.64         39.77         1.30 o
   4   1   6         24.37         21.83         0.73 o
   5   1   6          3.25          2.35         0.16 o
  -9   2   6         49.58         50.01         1.41 o
  -8   2   6         32.35         34.69         0.88 o
  -7   2   6         26.27         24.15         0.57 o
  -6   2   6         17.65         17.26         0.46 o
  -5   2   6         87.52         84.79         1.88 o
  -4   2   6        241.67        225.82         5.88 o
  -3   2   6         93.50         83.03         1.97 o
  -2   2   6         71.40         58.89         1.87 o
  -1   2   6         36.53         33.34         1.02 o
   0   2   6         81.66         83.63         2.39 o
   1   2   6        382.77        371.78         9.08 o
   2   2   6         23.54         22.02         0.69 o
   3   2   6          6.22          5.95         0.25 o
   4   2   6          3.60          3.49         0.17 o
   5   2   6         44.04         38.82         1.88 o
  -9   3   6         35.36         32.56         1.12 o
  -8   3   6         10.47         10.05         0.26 o
  -7   3   6         47.28         49.85         1.00 o
  -6   3   6        308.35        297.02         5.93 o
  -5   3   6        283.19        266.39         5.85 o
  -4   3   6         51.64         45.78         1.14 o
  -3   3   6          7.75          7.58         0.21 o
  -2   3   6         58.41         52.20         1.35 o
  -1   3   6        114.20        102.41         2.52 o
   0   3   6        124.82        127.32         3.08 o
   1   3   6         66.61         65.61         1.77 o
   2   3   6         72.70         70.31         2.17 o
   3   3   6        152.70        152.54         4.61 o
   4   3   6          5.78          4.74         0.23 o
   5   3   6         10.42          9.03         0.29 o
  -9   4   6         20.59         18.36         0.64 o
  -8   4   6         50.63         48.98         1.12 o
  -7   4   6          8.97          9.88         0.24 o
  -6   4   6         24.15         21.66         0.47 o
  -5   4   6        297.81        286.16         5.79 o
  -4   4   6          5.46          3.98         0.13 o
  -3   4   6         17.93         14.54         0.40 o
  -2   4   6         10.13          8.92         0.26 o
  -1   4   6        167.19        172.10         3.24 o
   0   4   6         56.04         56.29         1.01 o
   1   4   6        235.82        209.78         4.78 o
   2   4   6         97.76         97.18         3.07 o
   3   4   6         18.34         15.20         0.46 o
   4   4   6          5.11          5.53         0.23 o
   5   4   6          7.40          7.24         0.21 o
  -8   5   6          3.17          3.56         0.14 o
  -7   5   6         36.55         35.40         0.76 o
  -6   5   6         33.07         34.27         0.65 o
  -5   5   6        304.00        294.76         5.80 o
  -4   5   6         11.65         11.60         0.28 o
  -3   5   6         47.86         44.66         1.19 o
  -2   5   6          2.49          2.03         0.08 o
  -1   5   6        161.21        162.17         2.91 o
   0   5   6         23.95         23.85         0.46 o
   1   5   6        181.52        174.24         3.38 o
   2   5   6        121.30        112.50         2.80 o
   3   5   6         24.37         24.20         0.70 o
   4   5   6          4.44          4.96         0.18 o
   5   5   6         14.84         15.24         0.44 o
  -8   6   6         14.22         14.45         0.39 o
  -7   6   6          3.41          3.78         0.13 o
  -6   6   6         62.41         65.10         1.31 o
  -5   6   6         32.75         34.30         0.69 o
  -4   6   6        119.87        114.28         2.47 o
  -3   6   6         20.63         17.65         0.45 o
  -2   6   6         51.19         51.51         1.07 o
  -1   6   6        127.54        121.37         2.25 o
   0   6   6          7.94          8.80         0.22 o
   1   6   6         29.32         26.19         0.62 o
   2   6   6         29.24         32.34         0.77 o
   3   6   6          1.45          1.98         0.09 o
   4   6   6          1.55          1.47         0.08 o
   5   6   6         15.49         14.33         0.48 o
  -8   7   6         15.76         14.74         0.43 o
  -7   7   6         12.72         12.56         0.32 o
  -6   7   6         16.01         16.44         0.36 o
  -5   7   6         54.71         55.05         1.17 o
  -4   7   6         64.96         66.32         1.43 o
  -3   7   6         42.86         42.35         1.05 o
  -2   7   6        114.59        114.68         2.27 o
  -1   7   6         38.30         37.37         0.97 o
   0   7   6        202.47        197.49         4.52 o
   1   7   6         28.49         30.17         0.69 o
   2   7   6         21.20         19.01         0.42 o
   3   7   6         20.86         20.13         0.53 o
   4   7   6          5.83          6.13         0.19 o
  -7   8   6          9.70          7.97         0.22 o
  -6   8   6         32.35         35.01         0.76 o
  -5   8   6         44.02         46.02         0.92 o
  -4   8   6        150.32        151.73         3.17 o
  -3   8   6         62.56         55.28         1.10 o
  -2   8   6         44.82         45.99         0.97 o
  -1   8   6         11.17         10.66         0.24 o
   0   8   6         86.40         86.67         1.94 o
   1   8   6        237.02        236.75         5.51 o
   2   8   6        138.58        145.54         3.57 o
   3   8   6          0.68          1.33         0.09 o
   4   8   6         14.52         13.57         0.36 o
  -7   9   6         15.17         15.51         0.34 o
  -6   9   6         18.50         19.25         0.39 o
  -5   9   6          8.44          7.81         0.19 o
  -4   9   6         10.42          9.02         0.21 o
  -3   9   6        127.60        136.60         2.66 o
  -2   9   6        112.24        105.81         2.18 o
  -1   9   6         28.59         25.56         0.55 o
   0   9   6        162.51        158.07         3.31 o
   1   9   6         89.10         87.38         2.14 o
   2   9   6         31.32         35.57         0.88 o
   3   9   6         10.38          9.04         0.25 o
   4   9   6         45.46         43.73         1.38 o
  -7  10   6         12.77         13.60         0.59 o
  -6  10   6         41.72         42.51         0.83 o
  -5  10   6         27.33         25.38         0.51 o
  -4  10   6          0.98          1.36         0.08 o
  -3  10   6         29.44         24.67         0.53 o
  -2  10   6         21.45         18.83         0.41 o
  -1  10   6          5.99          5.45         0.15 o
   0  10   6         20.81         19.50         0.46 o
   1  10   6        116.43        115.19         2.64 o
   2  10   6         34.66         36.15         0.90 o
   3  10   6         30.01         29.16         0.75 o
  -6  11   6          9.46          8.55         0.22 o
  -5  11   6          4.38          5.28         0.15 o
  -4  11   6         34.99         32.20         0.74 o
  -3  11   6         17.44         17.77         0.42 o
  -2  11   6         12.18         14.11         0.31 o
  -1  11   6        161.25        160.57         3.55 o
   0  11   6         29.62         29.37         0.68 o
   1  11   6         15.23         16.01         0.42 o
   2  11   6         41.28         41.67         1.16 o
   3  11   6         47.26         47.56         1.86 o
  -6  12   6         28.08         29.70         1.14 o
  -5  12   6         55.07         53.01         1.21 o
  -4  12   6          4.90          6.10         0.17 o
  -3  12   6          8.84          7.03         0.19 o
  -2  12   6         41.70         47.62         1.17 o
  -1  12   6         32.54         36.99         0.84 o
   0  12   6         90.67         91.58         2.40 o
   1  12   6        103.81        107.98         3.55 o
   2  12   6          1.08          1.38         0.09 o
  -5  13   6         14.06         12.12         0.42 o
  -4  13   6         29.59         28.92         0.71 o
  -3  13   6          7.06          6.42         0.19 o
  -2  13   6         61.52         61.42         1.49 o
  -1  13   6         29.88         28.57         0.70 o
   0  13   6         49.89         48.59         1.53 o
   1  13   6         14.60         13.68         0.45 o
  -4  14   6          2.71          2.30         0.19 o
  -3  14   6         24.73         25.57         0.80 o
  -2  14   6          5.89          6.22         0.22 o
  -1  14   6         96.31         97.94         2.98 o
   0  14   6         23.93         27.39         1.05 o
  -3 -13   7          0.54          0.56         0.08 o
  -2 -13   7          3.88          4.24         0.32 o
  -1 -13   7         65.52         64.11         5.39 o
  -5 -12   7         36.89         36.74         1.51 o
  -4 -12   7          1.94          1.56         0.11 o
  -3 -12   7         27.99         24.92         1.08 o
  -2 -12   7         13.45         16.00         1.13 o
  -1 -12   7          3.95          4.11         0.30 o
   0 -12   7         20.96         17.98         0.79 o
   1 -12   7         16.55         16.52         1.03 o
  -6 -11   7          1.08          0.97         0.14 o
  -5 -11   7          6.68          5.89         0.29 o
  -4 -11   7         93.04         99.14         4.07 o
  -3 -11   7         53.26         54.89         3.57 o
  -2 -11   7         18.89         18.39         0.82 o
   0 -11   7         22.33         21.79         1.32 o
   1 -11   7        117.13        115.77         4.79 o
  -6 -10   7          3.83          5.04         0.25 o
  -5 -10   7          5.56          7.36         0.34 o
  -4 -10   7         28.33         27.11         1.14 o
  -3 -10   7         18.68         15.89         0.66 o
  -2 -10   7        120.77        116.32         4.96 o
   1 -10   7         13.48         14.31         0.63 o
   2 -10   7         29.62         29.80         1.21 o
  -7  -9   7          2.56          2.09         0.23 o
  -6  -9   7         23.05         24.28         1.00 o
  -5  -9   7         53.34         59.15         2.43 o
  -4  -9   7          1.36          1.48         0.17 o
  -3  -9   7         23.81         25.93         0.98 o
  -2  -9   7         37.23         31.82         2.03 o
   1  -9   7         14.06         15.07         0.65 o
   2  -9   7         29.66         30.85         1.22 o
   3  -9   7         35.33         34.40         1.45 o
  -7  -8   7          1.95          2.31         0.16 o
  -6  -8   7          9.95         10.85         0.48 o
  -5  -8   7          3.92          4.08         0.29 o
  -4  -8   7        100.48        106.61         5.14 o
  -3  -8   7        105.80        108.16         3.58 o
  -2  -8   7          7.95          6.54         0.49 o
   1  -8   7         55.74         59.68         2.97 o
   2  -8   7         20.49         20.79         0.89 o
   3  -8   7          5.71          6.34         0.32 o
  -8  -7   7          2.78          2.38         0.24 o
  -7  -7   7         18.15         18.92         0.79 o
  -6  -7   7         77.88         80.95         3.25 o
  -5  -7   7         10.83         11.18         0.74 o
  -4  -7   7        141.34        157.95         5.07 o
  -3  -7   7          7.86          8.98         0.33 o
  -2  -7   7         36.19         40.82         2.04 o
   1  -7   7         33.79         36.94         1.27 o
   2  -7   7         10.29         10.86         0.57 o
   3  -7   7          2.38          2.36         0.15 o
  -8  -6   7          3.99          4.14         0.23 o
  -7  -6   7         50.07         54.41         2.15 o
  -6  -6   7         62.29         61.69         3.37 o
  -5  -6   7         27.00         27.51         0.95 o
  -4  -6   7         54.69         55.94         1.88 o
  -3  -6   7         58.28         54.89         1.61 o
  -2  -6   7         25.58         21.10         1.09 o
  -1  -6   7         49.12         43.60         2.52 o
   1  -6   7         18.47         17.40         0.60 o
   2  -6   7         21.77         20.47         0.88 o
   3  -6   7          5.77          4.53         0.28 o
   4  -6   7         17.00         15.90         0.89 o
  -8  -5   7         42.33         40.68         1.68 o
  -7  -5   7         61.81         64.40         3.12 o
  -6  -5   7         62.61         65.07         2.36 o
  -5  -5   7        172.22        172.38         5.63 o
  -4  -5   7         17.47         18.32         0.53 o
  -3  -5   7         36.10         32.92         0.85 o
  -2  -5   7         39.59         35.62         1.99 o
  -1  -5   7        123.69        136.30         9.87 o
   0  -5   7        150.50        132.05         7.50 o
   1  -5   7         97.03         96.90         3.34 o
   2  -5   7          0.46          0.89         0.12 o
   3  -5   7         10.36         13.36         0.61 o
   4  -5   7          6.36          6.00         0.54 o
  -8  -4   7         17.30         17.22         0.74 o
  -7  -4   7         18.23         20.84         0.71 o
  -6  -4   7        163.47        168.48         5.52 o
  -5  -4   7        114.99        117.27         3.46 o
  -4  -4   7         19.28         17.27         0.52 o
  -3  -4   7          9.14          8.66         0.26 o
  -2  -4   7         12.59         13.20         0.51 o
  -1  -4   7        467.76        434.68        27.17 o
   0  -4   7        297.72        272.70        12.54 o
   1  -4   7         43.69         42.78         2.41 o
   2  -4   7         12.17         12.19         0.54 o
   3  -4   7         19.13         20.99         0.82 o
   4  -4   7         23.70         25.30         1.77 o
  -9  -3   7          4.27          4.35         0.32 o
  -8  -3   7         34.74         35.56         1.43 o
  -7  -3   7         36.53         34.15         1.18 o
  -6  -3   7         41.01         38.99         1.31 o
  -5  -3   7         77.20         78.66         2.01 o
  -4  -3   7         16.76         18.63         0.49 o
  -3  -3   7         47.10         42.37         1.17 o
  -2  -3   7         86.63         74.74         2.39 o
  -1  -3   7         55.52         54.69         4.22 o
   0  -3   7        463.25        438.39        20.10 o
   1  -3   7         21.59         18.54         0.77 o
   2  -3   7         17.70         16.59         0.91 o
   3  -3   7          8.07         10.28         0.73 o
   4  -3   7          6.86          7.59         0.34 o
  -9  -2   7         20.12         18.59         0.79 o
  -8  -2   7         12.67         12.71         0.47 o
  -7  -2   7          8.25          7.33         0.30 o
  -6  -2   7        152.22        151.24         4.40 o
  -5  -2   7          4.12          4.22         0.15 o
  -4  -2   7         59.81         57.26         1.67 o
  -3  -2   7          4.02          4.63         0.16 o
  -2  -2   7          5.97          5.56         0.15 o
  -1  -2   7         82.03         72.10         3.19 o
   0  -2   7        178.42        173.82         6.79 o
   1  -2   7        272.82        267.81         8.77 o
   2  -2   7          8.17         13.26         0.47 o
   3  -2   7          2.14          4.31         0.26 o
   4  -2   7          6.23          7.07         0.33 o
  -9  -1   7          6.38          6.37         0.31 o
  -8  -1   7          1.24          1.41         0.11 o
  -7  -1   7         71.74         70.06         2.05 o
  -6  -1   7          1.35          1.77         0.11 o
  -5  -1   7          4.69          5.00         0.16 o
  -4  -1   7         40.07         38.18         1.07 o
  -3  -1   7         90.35         76.46         2.13 o
  -2  -1   7         62.84         59.70         1.39 o
  -1  -1   7         27.34         21.89         0.99 o
   0  -1   7        574.68        526.30        16.75 o
   1  -1   7        118.77        119.42         3.10 o
   2  -1   7        102.93        105.37         3.43 o
   3  -1   7          4.44          5.78         0.35 o
   4  -1   7          7.75          9.81         1.01 o
  -9   0   7          5.81          3.49         0.21 o
  -8   0   7         70.73         72.94         2.47 o
  -7   0   7         14.34         11.27         0.37 o
  -6   0   7        105.32        102.69         2.96 o
  -5   0   7         18.18         21.37         0.54 o
  -4   0   7          1.31          1.56         0.09 o
  -3   0   7         23.48         22.42         0.72 o
  -2   0   7        163.26        155.38         4.02 o
  -1   0   7         35.10         30.53         1.09 o
   0   0   7        145.22        128.20         2.87 o
   1   0   7        144.56        136.02         3.72 o
   2   0   7         47.70         58.46         1.91 o
   3   0   7          0.46          0.55         0.09 o
   4   0   7         60.26         68.60         3.93 o
  -9   1   7          6.41          5.96         0.24 o
  -8   1   7          1.27          1.57         0.09 o
  -7   1   7         72.04         71.58         2.05 o
  -6   1   7          1.35          1.47         0.09 o
  -5   1   7          4.60          4.63         0.17 o
  -4   1   7         40.24         38.76         1.02 o
  -3   1   7         89.77         75.70         2.27 o
  -2   1   7         62.76         61.03         1.47 o
  -1   1   7         27.36         21.32         0.53 o
   0   1   7        574.59        545.77        14.58 o
   1   1   7        119.18        119.58         2.95 o
   2   1   7        102.72        106.84         3.43 o
   3   1   7          4.48          5.97         0.24 o
   4   1   7          7.69          9.24         0.36 o
  -9   2   7         20.24         17.62         0.81 o
  -8   2   7         12.69         12.96         0.40 o
  -7   2   7          8.33          7.36         0.23 o
  -6   2   7        151.95        154.40         3.88 o
  -5   2   7          4.22          4.38         0.18 o
  -4   2   7         60.08         56.78         1.50 o
  -3   2   7          3.97          4.27         0.15 o
  -2   2   7          5.88          5.80         0.18 o
  -1   2   7         81.84         72.14         1.97 o
   0   2   7        177.89        179.64         4.01 o
   1   2   7        272.69        260.66         6.42 o
   2   2   7          8.13         12.98         0.40 o
   3   2   7          2.04          3.80         0.19 o
   4   2   7          6.18          6.83         0.25 o
  -9   3   7          4.31          4.47         0.24 o
  -8   3   7         34.91         35.14         0.91 o
  -7   3   7         36.59         33.96         0.89 o
  -6   3   7         41.16         37.76         0.90 o
  -5   3   7         77.21         74.62         1.79 o
  -4   3   7         16.70         18.76         0.51 o
  -3   3   7         47.10         41.70         1.04 o
  -2   3   7         86.65         77.93         1.78 o
  -1   3   7         55.76         54.24         1.04 o
   0   3   7        463.26        473.33         9.54 o
   1   3   7         21.65         18.16         0.48 o
   2   3   7         17.64         15.79         0.48 o
   3   3   7          8.02          9.91         0.45 o
   4   3   7          6.83          7.23         0.26 o
  -8   4   7         17.37         16.57         0.45 o
  -7   4   7         18.31         19.86         0.49 o
  -6   4   7        164.14        162.26         3.79 o
  -5   4   7        114.85        114.99         2.74 o
  -4   4   7         19.31         17.82         0.48 o
  -3   4   7          9.23          8.84         0.26 o
  -2   4   7         12.66         13.57         0.37 o
  -1   4   7        467.47        460.09         8.50 o
   0   4   7        297.93        293.68         5.74 o
   1   4   7         43.51         41.76         0.98 o
   2   4   7         12.21         11.71         0.33 o
   3   4   7         18.96         21.22         0.58 o
   4   4   7         23.64         25.28         0.90 o
  -8   5   7         42.57         39.14         1.02 o
  -7   5   7         61.94         62.78         1.47 o
  -6   5   7         62.59         61.35         1.60 o
  -5   5   7        171.67        165.46         3.81 o
  -4   5   7         17.78         17.73         0.47 o
  -3   5   7         36.15         34.00         1.00 o
  -2   5   7         39.59         37.68         0.81 o
  -1   5   7        124.04        126.03         2.35 o
   0   5   7        151.09        139.46         3.80 o
   1   5   7         97.46        100.11         2.24 o
   2   5   7          0.43          0.88         0.07 o
   3   5   7         10.37         12.83         0.35 o
   4   5   7          6.31          6.15         0.23 o
  -8   6   7          4.02          3.94         0.16 o
  -7   6   7         50.12         49.24         1.18 o
  -6   6   7         62.17         59.85         1.39 o
  -5   6   7         27.03         26.86         0.70 o
  -4   6   7         55.02         55.90         1.42 o
  -3   6   7         58.11         53.24         1.31 o
  -2   6   7         25.61         23.23         0.45 o
  -1   6   7         49.27         45.63         0.88 o
   0   6   7        129.42        134.09         2.98 o
   1   6   7         18.36         16.36         0.43 o
   2   6   7         21.84         20.19         0.48 o
   3   6   7          5.79          4.56         0.21 o
   4   6   7         16.98         15.35         0.52 o
  -8   7   7          2.82          2.19         0.12 o
  -7   7   7         18.28         17.48         0.48 o
  -6   7   7         77.82         75.40         1.76 o
  -5   7   7         10.74         10.76         0.31 o
  -4   7   7        140.84        146.53         3.70 o
  -3   7   7          7.81          8.05         0.21 o
  -2   7   7         36.02         45.74         0.94 o
  -1   7   7         26.38         25.76         0.61 o
   0   7   7         41.01         37.63         0.86 o
   1   7   7         33.69         36.66         0.83 o
   2   7   7         10.25         10.76         0.28 o
   3   7   7          2.39          2.37         0.10 o
  -7   8   7          1.91          2.01         0.09 o
  -6   8   7          9.77         10.01         0.29 o
  -5   8   7          3.83          3.88         0.13 o
  -4   8   7        100.66        103.74         2.16 o
  -3   8   7        105.82        105.21         2.19 o
  -2   8   7          8.00          7.14         0.28 o
  -1   8   7         43.43         44.81         1.01 o
   0   8   7         58.74         62.76         1.41 o
   1   8   7         55.65         59.58         1.33 o
   2   8   7         20.58         20.74         0.60 o
   3   8   7          5.80          6.58         0.20 o
  -7   9   7          2.55          1.94         0.10 o
  -6   9   7         22.95         22.95         0.50 o
  -5   9   7         53.38         56.43         1.28 o
  -4   9   7          1.35          1.40         0.07 o
  -3   9   7         23.57         25.68         0.60 o
  -2   9   7         37.38         34.48         0.78 o
  -1   9   7          3.01          3.27         0.13 o
   0   9   7         26.27         30.45         0.70 o
   1   9   7         13.97         14.56         0.38 o
   2   9   7         29.49         28.54         0.72 o
   3   9   7         35.15         35.74         1.13 o
  -6  10   7          3.74          4.48         0.14 o
  -5  10   7          5.49          6.93         0.19 o
  -4  10   7         28.23         25.71         0.66 o
  -3  10   7         18.55         15.70         0.38 o
  -2  10   7        120.36        124.08         2.72 o
  -1  10   7         46.44         53.51         1.33 o
   0  10   7         18.63         18.97         0.55 o
   1  10   7         13.59         14.63         0.38 o
   2  10   7         29.43         29.05         0.81 o
  -6  11   7          1.08          0.73         0.07 o
  -5  11   7          6.71          5.46         0.17 o
  -4  11   7         92.95         96.10         2.35 o
  -3  11   7         53.49         55.50         1.24 o
  -2  11   7         18.91         18.70         0.50 o
  -1  11   7         22.44         23.66         0.68 o
   0  11   7         22.52         23.36         0.66 o
   1  11   7        117.18        118.78         3.24 o
   2  11   7         12.97         14.71         0.87 o
  -5  12   7         36.82         35.20         0.98 o
  -4  12   7          1.98          1.61         0.07 o
  -3  12   7         27.92         25.21         0.70 o
  -2  12   7         13.34         16.21         0.56 o
  -1  12   7          4.03          4.83         0.17 o
   0  12   7         20.98         18.94         0.53 o
   1  12   7         16.51         16.63         0.68 o
  -4  13   7         69.28         64.65         2.51 o
  -3  13   7          0.53          0.58         0.06 o
  -2  13   7          3.89          4.75         0.20 o
  -1  13   7         65.55         69.41         3.27 o
  -4 -12   8         24.73         24.06         1.46 o
  -3 -12   8          4.96          5.68         0.38 o
  -2 -12   8         46.89         55.21         3.19 o
  -1 -12   8         21.71         18.39         1.14 o
  -5 -11   8         36.61         38.04         2.24 o
  -4 -11   8         70.50         71.91         5.84 o
  -3 -11   8          1.35          1.60         0.37 o
  -2 -11   8          4.53          4.10         0.22 o
  -1 -11   8          4.16          4.10         0.18 o
   0 -11   8         17.74         18.14         0.68 o
  -6 -10   8         17.79         19.41         1.14 o
  -5 -10   8          3.81          3.99         0.22 o
  -4 -10   8          1.07          1.49         0.11 o
  -3 -10   8         41.18         45.53         3.87 o
  -2 -10   8         13.35         10.97         0.50 o
  -1 -10   8          5.22          4.61         0.37 o
   0 -10   8          1.58          1.04         0.08 o
   1 -10   8         45.73         43.26         2.54 o
  -6  -9   8          6.15          7.71         0.35 o
  -5  -9   8         12.11         12.62         1.03 o
  -4  -9   8         27.17         25.32         1.67 o
  -3  -9   8         11.13          8.59         0.40 o
  -2  -9   8         19.33         22.29         0.93 o
  -1  -9   8         16.66         17.63         1.14 o
   0  -9   8         20.39         18.06         0.64 o
   1  -9   8         23.80         25.30         1.07 o
  -7  -8   8         26.10         24.86         1.05 o
  -6  -8   8          4.81          5.77         0.28 o
  -5  -8   8          2.63          2.18         0.16 o
  -4  -8   8         14.46         16.49         0.59 o
  -3  -8   8         40.11         43.03         2.03 o
  -2  -8   8          6.75          5.94         0.32 o
  -1  -8   8          0.32          0.89         0.14 o
   0  -8   8         39.92         38.45         1.33 o
   1  -8   8         31.26         30.64         1.39 o
   2  -8   8        110.27        116.75         6.38 o
  -7  -7   8         20.36         21.27         0.88 o
  -6  -7   8         45.73         44.80         2.47 o
  -5  -7   8          3.20          2.56         0.15 o
  -4  -7   8         26.60         26.32         0.89 o
  -3  -7   8         48.14         48.37         2.39 o
  -2  -7   8         83.48         86.45         3.65 o
   0  -7   8          6.42          5.86         0.34 o
   1  -7   8          9.59          9.90         0.37 o
   2  -7   8         13.45         14.22         1.51 o
  -8  -6   8          7.12          6.49         0.43 o
  -7  -6   8          1.61          2.43         0.17 o
  -6  -6   8         72.93         75.01         2.58 o
  -5  -6   8         12.18         15.27         0.53 o
  -4  -6   8         28.38         29.95         1.84 o
  -3  -6   8         66.25         67.04         2.66 o
  -2  -6   8          7.62          9.93         0.50 o
  -1  -6   8        112.55        108.31         6.73 o
   0  -6   8          2.58          3.18         0.37 o
   1  -6   8          3.30          4.21         0.20 o
   2  -6   8         18.66         18.01         0.74 o
   3  -6   8          6.17          6.65         0.43 o
  -8  -5   8         16.30         14.82         0.77 o
  -7  -5   8         21.85         22.26         0.95 o
  -6  -5   8          6.68          7.18         0.32 o
  -5  -5   8        319.99        337.10        11.01 o
  -4  -5   8        151.09        155.19         6.95 o
  -3  -5   8         49.99         47.71         1.57 o
  -2  -5   8         17.01         19.18         0.86 o
  -1  -5   8         79.40         74.65         4.76 o
   0  -5   8          3.69          3.41         0.25 o
   1  -5   8         11.83         13.31         0.59 o
   2  -5   8          4.37          6.02         0.38 o
   3  -5   8         15.59         17.44         1.03 o
  -8  -4   8         18.81         18.02         0.76 o
  -7  -4   8          1.69          1.91         0.12 o
  -6  -4   8          0.87          0.86         0.09 o
  -5  -4   8         47.80         47.19         1.73 o
  -4  -4   8         18.70         17.50         0.62 o
  -3  -4   8          2.96          3.79         0.20 o
  -2  -4   8         39.10         37.02         1.12 o
  -1  -4   8        123.71        107.72         6.52 o
   0  -4   8        118.94        125.25         4.11 o
   1  -4   8         26.69         28.24         1.19 o
   2  -4   8          9.70         12.94         0.55 o
   3  -4   8         26.99         33.96         1.38 o
  -8  -3   8         18.65         17.36         0.61 o
  -7  -3   8         33.18         32.12         1.21 o
  -6  -3   8         12.51         11.61         0.44 o
  -5  -3   8         17.93         16.12         0.76 o
  -4  -3   8        127.36        119.73         4.52 o
  -3  -3   8         88.17         81.73         3.58 o
  -2  -3   8        152.31        142.40         4.52 o
  -1  -3   8        100.90         95.76         3.15 o
   0  -3   8         26.50         27.16         0.92 o
   1  -3   8         13.51         16.02         0.66 o
   2  -3   8          7.06          8.01         0.39 o
   3  -3   8         31.27         33.84         1.38 o
  -8  -2   8         48.77         49.41         2.15 o
  -7  -2   8          2.27          2.35         0.14 o
  -6  -2   8         80.81         77.55         2.56 o
  -5  -2   8         13.08         14.70         0.53 o
  -4  -2   8        179.78        183.37         5.53 o
  -3  -2   8        129.99        126.50         3.27 o
  -2  -2   8        127.26        122.24         4.69 o
  -1  -2   8        105.43        100.67         3.32 o
   0  -2   8         58.34         59.07         1.92 o
   1  -2   8         87.81         84.31         2.98 o
   2  -2   8          1.67          1.81         0.11 o
   3  -2   8         29.60         33.41         1.36 o
  -8  -1   8         46.64         47.41         1.57 o
  -7  -1   8         71.30         64.99         1.88 o
  -6  -1   8          0.19          0.13         0.08 o
  -5  -1   8         58.21         56.49         1.85 o
  -4  -1   8         28.83         27.57         1.00 o
  -3  -1   8        134.83        128.32         3.24 o
  -2  -1   8        306.97        298.56         8.31 o
  -1  -1   8        222.62        204.57         4.39 o
   0  -1   8         24.35         31.12         0.91 o
   1  -1   8         71.91         75.28         4.27 o
   2  -1   8          4.67          5.03         0.29 o
   3  -1   8          8.40          8.38         0.45 o
  -8   0   8          8.76          7.51         0.30 o
  -7   0   8          0.14          0.18         0.07 o
  -6   0   8         22.58         26.90         0.92 o
  -5   0   8         25.48         23.33         0.68 o
  -4   0   8         15.34         16.41         0.50 o
  -3   0   8          0.81          1.85         0.10 o
  -2   0   8         73.02         75.17         1.91 o
  -1   0   8        179.08        167.92         5.23 o
   0   0   8          1.52          1.46         0.10 o
   1   0   8          8.09          9.15         0.44 o
   2   0   8         27.00         25.58         0.92 o
   3   0   8         15.44         17.04         0.61 o
  -8   1   8         46.59         45.56         1.67 o
  -7   1   8         71.56         64.67         1.88 o
  -6   1   8          0.19          0.15         0.07 o
  -5   1   8         57.91         54.37         1.58 o
  -4   1   8         28.81         28.00         0.80 o
  -3   1   8        134.64        133.15         3.80 o
  -2   1   8        307.28        287.65         7.84 o
  -1   1   8        223.30        213.84         4.33 o
   0   1   8         24.02         29.82         0.71 o
   1   1   8         72.05         75.80         2.35 o
   2   1   8          4.69          4.72         0.17 o
   3   1   8          8.28          8.58         0.23 o
  -8   2   8         48.69         47.30         1.39 o
  -7   2   8          2.32          2.25         0.10 o
  -6   2   8         80.81         78.22         2.20 o
  -5   2   8         13.20         14.91         0.45 o
  -4   2   8        180.23        184.55         5.78 o
  -3   2   8        130.09        126.93         3.26 o
  -2   2   8        126.96        119.04         3.69 o
  -1   2   8        105.83        106.94         2.14 o
   0   2   8         58.61         58.60         1.35 o
   1   2   8         87.91         83.08         1.90 o
   2   2   8          1.64          1.71         0.10 o
   3   2   8         29.54         32.56         0.93 o
  -8   3   8         18.69         17.22         0.60 o
  -7   3   8         33.19         31.01         0.91 o
  -6   3   8         12.50         11.57         0.37 o
  -5   3   8         18.03         16.08         0.49 o
  -4   3   8        127.08        121.48         3.29 o
  -3   3   8         88.27         83.49         2.37 o
  -2   3   8        152.79        143.38         4.41 o
  -1   3   8        100.91        106.29         2.32 o
   0   3   8         26.60         27.37         0.64 o
   1   3   8         13.70         16.14         0.44 o
   2   3   8          6.99          7.79         0.26 o
   3   3   8         31.28         32.80         0.93 o
  -8   4   8         19.00         17.07         0.51 o
  -7   4   8          1.64          1.94         0.12 o
  -6   4   8          0.86          0.81         0.08 o
  -5   4   8         48.15         47.03         1.44 o
  -4   4   8         18.80         17.58         0.52 o
  -3   4   8          2.92          3.56         0.14 o
  -2   4   8         39.34         35.90         0.87 o
  -1   4   8        123.37        124.51         2.76 o
   0   4   8        119.34        128.62         2.88 o
   1   4   8         26.41         28.09         0.72 o
   2   4   8          9.66         12.04         0.33 o
   3   4   8         27.09         33.32         0.94 o
  -8   5   8         16.34         13.55         0.45 o
  -7   5   8         21.68         21.58         0.64 o
  -6   5   8          6.72          6.52         0.22 o
  -5   5   8        319.68        322.92         9.03 o
  -4   5   8        151.36        152.79         4.24 o
  -3   5   8         50.09         46.63         1.16 o
  -2   5   8         17.18         20.53         0.48 o
  -1   5   8         79.77         79.80         1.77 o
   0   5   8          3.83          3.48         0.14 o
   1   5   8         11.86         12.97         0.36 o
   2   5   8          4.41          5.49         0.18 o
   3   5   8         15.44         17.97         0.60 o
  -8   6   8          7.08          5.67         0.29 o
  -7   6   8          1.63          2.02         0.10 o
  -6   6   8         72.82         72.81         2.05 o
  -5   6   8         12.16         14.44         0.45 o
  -4   6   8         28.22         28.11         0.73 o
  -3   6   8         66.53         67.38         1.51 o
  -2   6   8          7.63          9.82         0.26 o
  -1   6   8        112.74        112.63         2.99 o
   0   6   8          2.54          3.41         0.17 o
   1   6   8          3.27          4.08         0.15 o
   2   6   8         18.64         17.14         0.45 o
   3   6   8          6.24          6.44         0.28 o
  -7   7   8         20.46         19.79         0.58 o
  -6   7   8         45.60         43.68         1.06 o
  -5   7   8          3.22          2.45         0.10 o
  -4   7   8         26.60         25.30         0.55 o
  -3   7   8         48.03         46.73         1.34 o
  -2   7   8         83.14         90.42         2.16 o
  -1   7   8         19.47         20.51         0.48 o
   0   7   8          6.36          6.03         0.19 o
   1   7   8          9.63         10.00         0.27 o
   2   7   8         13.44         14.22         0.49 o
  -7   8   8         25.86         24.55         0.61 o
  -6   8   8          4.81          5.26         0.16 o
  -5   8   8          2.68          2.20         0.09 o
  -4   8   8         14.29         15.76         0.36 o
  -3   8   8         39.87         40.89         0.95 o
  -2   8   8          6.87          6.27         0.25 o
  -1   8   8          0.31          1.00         0.07 o
   0   8   8         40.11         38.93         0.87 o
   1   8   8         30.91         31.92         1.06 o
   2   8   8        110.34        113.90         3.62 o
  -6   9   8          6.13          7.55         0.22 o
  -5   9   8         12.14         11.96         0.32 o
  -4   9   8         27.23         24.32         0.53 o
  -3   9   8         11.12          8.58         0.25 o
  -2   9   8         19.23         21.36         0.56 o
  -1   9   8         16.73         18.04         0.47 o
   0   9   8         20.45         19.05         0.43 o
   1   9   8         23.58         25.80         0.90 o
  -6  10   8         17.71         17.88         0.60 o
  -5  10   8          3.78          3.89         0.15 o
  -4  10   8          1.07          1.55         0.07 o
  -3  10   8         41.09         44.56         1.11 o
  -2  10   8         13.38         11.50         0.31 o
  -1  10   8          5.20          5.38         0.17 o
   0  10   8          1.59          1.31         0.08 o
   1  10   8         45.98         46.52         1.82 o
  -5  11   8         36.76         36.98         1.53 o
  -4  11   8         70.51         70.64         2.73 o
  -3  11   8          1.37          1.67         0.08 o
  -2  11   8          4.52          4.52         0.16 o
  -1  11   8          4.24          4.31         0.16 o
   0  11   8         17.57         17.93         0.51 o
  -4  12   8         24.80         24.02         0.96 o
  -3  12   8          5.03          5.44         0.25 o
  -2  12   8         47.05         52.36         2.46 o
  -5 -10   9         10.92         10.84         0.70 o
  -4 -10   9          0.20          0.05         0.11 o
  -3 -10   9          7.81          8.22         0.61 o
  -2 -10   9         14.59         13.16         0.57 o
  -1 -10   9         22.69         23.85         1.16 o
  -5  -9   9          1.77          2.00         0.22 o
  -4  -9   9         18.86         20.22         2.41 o
  -3  -9   9         15.16         17.71         0.84 o
  -2  -9   9          1.91          1.91         0.14 o
  -1  -9   9         13.64         14.99         0.46 o
   0  -9   9          8.52          9.44         0.42 o
  -6  -8   9         46.50         50.29         2.76 o
  -5  -8   9         19.54         21.39         2.04 o
  -4  -8   9          2.69          2.64         0.17 o
  -3  -8   9         89.77         95.12         3.91 o
  -2  -8   9         13.03         12.77         0.56 o
  -1  -8   9          6.85          6.52         0.20 o
   0  -8   9         10.42         11.72         0.36 o
   1  -8   9         20.11         21.39         1.22 o
  -7  -7   9         12.40         14.60         0.87 o
  -6  -7   9         83.89         83.71         8.64 o
  -5  -7   9         24.87         28.55         1.38 o
  -4  -7   9         62.35         70.83         2.91 o
  -3  -7   9         19.44         18.01         0.77 o
  -2  -7   9         47.16         46.42         2.80 o
  -1  -7   9         61.25         63.04         1.63 o
   0  -7   9          5.19          4.92         0.21 o
   1  -7   9         41.18         43.34         1.41 o
  -7  -6   9          3.44          5.30         0.38 o
  -6  -6   9          4.09          4.21         0.27 o
  -5  -6   9         14.55         15.09         0.63 o
  -4  -6   9         37.29         39.59         1.61 o
  -3  -6   9         35.78         35.55         1.20 o
  -2  -6   9         30.84         31.11         1.07 o
  -1  -6   9          0.71          0.46         0.08 o
   0  -6   9         19.94         20.15         0.60 o
   1  -6   9          3.99          3.71         0.14 o
  -7  -5   9          2.24          1.69         0.14 o
  -6  -5   9          1.61          1.79         0.14 o
  -5  -5   9         42.55         48.43         1.94 o
  -4  -5   9         10.77         12.14         0.58 o
  -3  -5   9         66.86         69.94         2.31 o
  -2  -5   9         26.92         27.29         1.02 o
  -1  -5   9         42.50         42.90         1.22 o
   0  -5   9         39.81         40.87         1.17 o
   1  -5   9          2.64          2.45         0.13 o
   2  -5   9          4.72          5.42         0.25 o
  -8  -4   9          5.26          5.14         0.38 o
  -7  -4   9          1.08          0.76         0.20 o
  -6  -4   9         14.05         13.59         0.58 o
  -5  -4   9         66.48         65.95         2.96 o
  -4  -4   9         19.64         17.95         1.22 o
  -3  -4   9         81.06         90.83         2.98 o
  -2  -4   9         47.13         52.90         2.05 o
  -1  -4   9          1.04          1.34         0.12 o
   0  -4   9         71.97         69.86         1.83 o
   1  -4   9         71.14         79.92         2.01 o
   2  -4   9          1.57          1.37         0.08 o
  -8  -3   9          1.26          1.24         0.16 o
  -7  -3   9         21.81         23.76         0.95 o
  -6  -3   9         61.07         61.43         4.43 o
  -5  -3   9         11.43         11.65         0.54 o
  -4  -3   9         95.54         96.09         3.14 o
  -3  -3   9         46.27         49.54         2.48 o
  -2  -3   9        105.75        105.41         5.02 o
  -1  -3   9         29.53         29.04         0.79 o
   0  -3   9         69.05         73.03         2.00 o
   1  -3   9          8.79          9.79         0.30 o
   2  -3   9         19.52         19.62         0.57 o
  -8  -2   9          9.85          9.13         0.41 o
  -7  -2   9         12.98         12.88         0.56 o
  -6  -2   9        149.51        145.22         5.82 o
  -5  -2   9        117.27        119.24         3.92 o
  -4  -2   9        285.31        296.61         9.62 o
  -3  -2   9          6.34          7.86         0.39 o
  -2  -2   9         17.00         17.22         1.13 o
  -1  -2   9          2.00          1.87         0.09 o
   0  -2   9          0.72          1.05         0.07 o
   1  -2   9         57.15         54.65         1.39 o
   2  -2   9         10.59         12.58         0.50 o
  -8  -1   9          1.85          2.40         0.16 o
  -7  -1   9          4.12          4.19         0.22 o
  -6  -1   9          5.80          6.30         0.36 o
  -5  -1   9          6.65          6.62         0.28 o
  -4  -1   9          5.14          4.93         0.19 o
  -3  -1   9        227.37        246.02        11.47 o
  -2  -1   9          0.24          0.15         0.08 o
  -1  -1   9          6.73          7.83         0.27 o
   0  -1   9          0.02          0.12         0.06 o
   1  -1   9         22.81         23.97         0.62 o
   2  -1   9        109.28        117.64         3.98 o
  -8   0   9         19.37         17.26         0.74 o
  -7   0   9         71.88         58.82         1.95 o
  -6   0   9         23.72         21.66         0.75 o
  -5   0   9          1.09          0.67         0.08 o
  -4   0   9        114.64        116.40         5.22 o
  -3   0   9         54.15         59.99         1.93 o
  -2   0   9          0.76          0.95         0.08 o
  -1   0   9         20.92         19.42         0.51 o
   0   0   9         10.91         11.99         0.37 o
   1   0   9         11.54         14.39         0.43 o
   2   0   9         36.07         36.11         1.28 o
  -8   1   9          1.88          2.20         0.15 o
  -7   1   9          4.05          4.29         0.20 o
  -6   1   9          5.84          6.19         0.28 o
  -5   1   9          6.68          6.63         0.23 o
  -4   1   9          5.12          5.05         0.22 o
  -3   1   9        227.88        243.52         7.73 o
  -2   1   9          0.25          0.39         0.10 o
  -1   1   9          6.79          7.75         0.23 o
   0   1   9          0.02          0.14         0.06 o
   1   1   9         23.01         24.01         0.67 o
   2   1   9        109.29        122.91         3.81 o
  -8   2   9          9.88          9.05         0.33 o
  -7   2   9         13.02         12.43         0.45 o
  -6   2   9        149.83        142.61         4.03 o
  -5   2   9        117.77        118.22         3.78 o
  -4   2   9        285.25        290.24         9.27 o
  -3   2   9          6.33          7.63         0.30 o
  -2   2   9         16.92         17.71         0.52 o
  -1   2   9          2.07          1.89         0.09 o
   0   2   9          0.75          1.19         0.10 o
   1   2   9         57.04         54.22         1.43 o
   2   2   9         10.53         12.09         0.48 o
  -8   3   9          1.28          1.29         0.11 o
  -7   3   9         21.86         21.37         0.64 o
  -6   3   9         61.07         61.24         1.96 o
  -5   3   9         11.30         11.14         0.41 o
  -4   3   9         96.00         93.69         3.02 o
  -3   3   9         46.30         45.46         1.17 o
  -2   3   9        105.57        107.76         3.41 o
  -1   3   9         29.38         29.47         0.76 o
   0   3   9         69.20         74.26         1.76 o
   1   3   9          8.85          9.55         0.37 o
   2   3   9         19.53         19.52         0.56 o
  -8   4   9          5.24          4.60         0.35 o
  -7   4   9          1.08          0.82         0.08 o
  -6   4   9         14.18         12.57         0.45 o
  -5   4   9         66.61         65.68         2.11 o
  -4   4   9         19.70         17.56         0.92 o
  -3   4   9         80.82         89.93         2.02 o
  -2   4   9         47.25         50.79         1.28 o
  -1   4   9          1.08          1.28         0.08 o
   0   4   9         72.06         70.25         1.64 o
   1   4   9         71.16         80.61         2.00 o
   2   4   9          1.59          1.30         0.07 o
  -7   5   9          2.30          1.79         0.10 o
  -6   5   9          1.60          1.83         0.14 o
  -5   5   9         42.63         45.82         1.40 o
  -4   5   9         10.78         11.71         0.40 o
  -3   5   9         67.23         69.40         1.57 o
  -2   5   9         27.19         26.87         0.62 o
  -1   5   9         42.57         44.50         1.09 o
   0   5   9         39.71         40.57         1.13 o
   1   5   9          2.72          2.80         0.16 o
   2   5   9          4.68          5.11         0.25 o
  -7   6   9          3.44          4.73         0.21 o
  -6   6   9          4.03          3.75         0.15 o
  -5   6   9         14.50         14.03         0.48 o
  -4   6   9         37.23         38.18         0.97 o
  -3   6   9         35.73         36.11         0.82 o
  -2   6   9         31.01         32.05         0.73 o
  -1   6   9          0.72          0.47         0.07 o
   0   6   9         19.87         20.19         0.58 o
   1   6   9          4.00          3.94         0.14 o
  -7   7   9         12.30         13.12         0.51 o
  -6   7   9         83.75         81.69         2.70 o
  -5   7   9         24.93         26.64         0.69 o
  -4   7   9         62.14         70.18         1.75 o
  -3   7   9         19.40         17.88         0.47 o
  -2   7   9         46.92         48.07         1.17 o
  -1   7   9         61.20         64.11         1.87 o
   0   7   9          5.15          4.66         0.17 o
   1   7   9         40.99         43.93         1.39 o
  -6   8   9         46.44         44.40         1.88 o
  -5   8   9         19.58         21.71         0.75 o
  -4   8   9          2.64          2.67         0.11 o
  -3   8   9         89.73         95.16         2.63 o
  -2   8   9         13.13         12.75         0.38 o
  -1   8   9          6.88          6.76         0.23 o
   0   8   9         10.53         11.94         0.34 o
   1   8   9         20.13         21.60         1.24 o
  -6   9   9          4.57          4.14         0.32 o
  -5   9   9          1.78          1.72         0.12 o
  -4   9   9         18.82         20.61         0.58 o
  -3   9   9         15.26         18.39         0.53 o
  -2   9   9          1.93          2.09         0.10 o
  -1   9   9         13.65         15.66         0.58 o
   0   9   9          8.52         10.26         0.43 o
  -5  10   9         10.83         10.98         0.65 o
  -4  10   9          0.22          0.19         0.07 o
  -3  10   9          7.78          8.43         0.26 o
  -2  10   9         14.51         13.26         0.45 o
  -1  10   9         22.53         23.89         0.98 o
  -4  -8  10         14.97         13.54         0.57 o
  -3  -8  10          8.72          9.81         0.59 o
  -2  -8  10          9.01          9.28         0.34 o
  -5  -7  10          1.23          0.97         0.10 o
  -4  -7  10         68.98         74.34         2.94 o
  -3  -7  10          6.12          6.52         0.57 o
  -2  -7  10         18.46         18.98         1.00 o
  -1  -7  10          8.93          8.81         0.27 o
  -6  -6  10          7.66          7.80         0.35 o
  -5  -6  10         29.09         31.12         1.29 o
  -4  -6  10         28.84         29.86         1.61 o
  -3  -6  10          3.88          3.77         0.27 o
  -2  -6  10         37.48         40.08         1.26 o
  -1  -6  10         89.58         97.76         2.77 o
   0  -6  10         37.40         35.85         1.20 o
  -6  -5  10         14.69         15.08         0.65 o
  -5  -5  10        220.82        229.60         9.17 o
  -4  -5  10        196.13        201.20        10.15 o
  -3  -5  10         21.41         22.83         2.15 o
  -2  -5  10          8.69          9.56         0.40 o
  -1  -5  10         10.80         13.41         0.41 o
   0  -5  10         79.82         77.38         2.84 o
  -7  -4  10          0.40          0.27         0.08 o
  -6  -4  10          1.18          0.97         0.10 o
  -5  -4  10         64.88         70.65         3.58 o
  -4  -4  10        120.69        123.32         4.79 o
  -3  -4  10         14.81         15.55         0.64 o
  -2  -4  10          8.93          8.74         0.30 o
  -1  -4  10         26.89         27.64         1.19 o
   0  -4  10         52.28         51.55         2.86 o
   1  -4  10         32.50         35.28         1.89 o
  -7  -3  10         10.86         10.58         0.50 o
  -6  -3  10          4.72          4.42         0.24 o
  -5  -3  10        127.96        134.12         4.30 o
  -4  -3  10         25.30         27.90         1.14 o
  -3  -3  10          1.25          1.57         0.15 o
  -2  -3  10          0.74          0.97         0.08 o
  -1  -3  10          5.12          5.44         0.20 o
   0  -3  10         21.07         20.42         0.69 o
   1  -3  10         25.43         24.97         1.02 o
  -7  -2  10          3.57          2.95         0.23 o
  -6  -2  10         67.89         61.12         3.09 o
  -5  -2  10         50.65         55.34         1.81 o
  -4  -2  10          8.85          9.61         0.42 o
  -3  -2  10         26.00         25.05         1.55 o
  -2  -2  10          5.93          6.55         0.20 o
  -1  -2  10         14.50         14.66         0.39 o
   0  -2  10          1.77          2.48         0.11 o
   1  -2  10         59.94         61.01         4.29 o
  -7  -1  10          0.44          0.15         0.08 o
  -6  -1  10          8.04          8.32         0.32 o
  -5  -1  10         42.02         45.99         1.76 o
  -4  -1  10          0.17          0.30         0.11 o
  -3  -1  10         40.29         42.11         1.87 o
  -2  -1  10          5.57          5.96         0.20 o
  -1  -1  10          1.23          1.37         0.09 o
   0  -1  10         33.46         39.14         1.27 o
   1  -1  10         18.34         18.74         0.63 o
  -7   0  10         12.72         12.35         0.44 o
  -6   0  10         25.05         25.70         1.04 o
  -5   0  10         54.51         55.63         2.22 o
  -4   0  10         11.77         11.31         0.40 o
  -3   0  10         33.03         32.88         0.84 o
  -2   0  10          2.54          1.87         0.08 o
  -1   0  10         32.28         36.24         1.02 o
   0   0  10          0.40          0.51         0.07 o
   1   0  10         17.70         17.29         0.66 o
  -7   1  10          0.43          0.19         0.08 o
  -6   1  10          7.95          8.81         0.38 o
  -5   1  10         41.95         42.28         1.63 o
  -4   1  10          0.19          0.41         0.08 o
  -3   1  10         40.36         42.30         1.12 o
  -2   1  10          5.64          6.02         0.19 o
  -1   1  10          1.18          1.42         0.09 o
   0   1  10         33.35         39.15         1.09 o
   1   1  10         18.40         18.94         0.62 o
  -7   2  10          3.64          3.13         0.19 o
  -6   2  10         68.04         64.30         2.47 o
  -5   2  10         50.62         53.63         1.74 o
  -4   2  10          8.92          8.98         0.47 o
  -3   2  10         26.10         26.02         0.65 o
  -2   2  10          6.03          6.59         0.20 o
  -1   2  10         14.49         15.14         0.60 o
   0   2  10          1.79          2.43         0.12 o
   1   2  10         60.12         63.07         1.99 o
  -7   3  10         10.78          9.80         0.44 o
  -6   3  10          4.62          4.32         0.18 o
  -5   3  10        128.03        128.98         3.17 o
  -4   3  10         25.21         26.77         0.69 o
  -3   3  10          1.28          1.36         0.09 o
  -2   3  10          0.73          0.96         0.08 o
  -1   3  10          5.17          5.86         0.21 o
   0   3  10         21.03         22.95         1.32 o
   1   3  10         25.60         24.32         0.95 o
  -7   4  10          0.37          0.31         0.08 o
  -6   4  10          1.21          0.99         0.07 o
  -5   4  10         64.76         70.30         2.11 o
  -4   4  10        120.88        123.43         2.99 o
  -3   4  10         14.83         15.20         0.45 o
  -2   4  10          8.89          8.70         0.31 o
  -1   4  10         26.82         27.79         0.94 o
   0   4  10         52.30         52.58         2.60 o
   1   4  10         32.35         33.56         1.30 o
  -6   5  10         14.84         15.30         0.51 o
  -5   5  10        220.62        221.28         6.11 o
  -4   5  10        196.31        204.75         5.02 o
  -3   5  10         21.40         22.18         0.57 o
  -2   5  10          8.65          9.42         0.26 o
  -1   5  10         10.85         14.30         0.41 o
   0   5  10         79.71         77.17         3.08 o
  -6   6  10          7.69          7.72         0.24 o
  -5   6  10         29.16         30.64         0.86 o
  -4   6  10         28.68         29.24         0.93 o
  -3   6  10          3.90          3.67         0.15 o
  -2   6  10         37.50         41.04         1.42 o
  -1   6  10         89.75         97.80         2.67 o
   0   6  10         37.42         36.66         1.14 o
  -5   7  10          1.28          1.03         0.07 o
  -4   7  10         69.08         70.43         1.76 o
  -3   7  10          6.07          6.30         0.29 o
  -2   7  10         18.38         18.60         0.65 o
  -1   7  10          8.88          8.81         0.27 o
  -5   8  10          4.49          3.87         0.30 o
  -4   8  10         14.95         13.53         0.47 o
  -3   8  10          8.56         10.15         0.35 o
  -2   8  10          8.91          9.33         0.33 o
  -5  -5  11         11.88         11.14         0.68 o
  -4  -5  11         46.96         49.72         2.68 o
  -3  -5  11          4.74          6.24         0.30 o
  -2  -5  11          5.84          6.65         0.46 o
  -5  -4  11         17.52         18.41         1.05 o
  -4  -4  11         54.94         50.41         2.04 o
  -3  -4  11         11.76         11.72         0.34 o
  -2  -4  11          8.83          8.63         0.32 o
  -6  -3  11         14.32         15.63         0.89 o
  -5  -3  11         83.36         77.97        10.30 o
  -4  -3  11         12.01         11.42         0.40 o
  -3  -3  11          3.16          2.88         0.13 o
  -2  -3  11         32.36         31.32         1.32 o
  -1  -3  11         14.29         13.11         0.84 o
  -6  -2  11         15.16         13.90         0.81 o
  -5  -2  11         20.17         20.52         0.83 o
  -4  -2  11          9.15          9.86         0.35 o
  -3  -2  11         27.73         27.53         0.78 o
  -2  -2  11         12.15         13.25         0.56 o
  -1  -2  11         16.74         19.66         0.82 o
  -6  -1  11         22.32         21.01         1.19 o
  -5  -1  11          0.94          1.11         0.10 o
  -4  -1  11          6.54          6.65         0.28 o
  -3  -1  11          5.32          4.38         0.23 o
  -2  -1  11         12.99         14.59         0.49 o
  -1  -1  11          2.62          3.13         0.15 o
  -6   0  11         63.61         60.49         2.39 o
  -5   0  11          1.08          1.19         0.09 o
  -4   0  11          1.05          1.08         0.07 o
  -3   0  11          5.35          5.58         0.31 o
  -2   0  11          0.38          0.46         0.06 o
  -1   0  11          9.54          9.05         0.27 o
  -6   1  11         22.50         20.22         0.91 o
  -5   1  11          0.94          1.08         0.07 o
  -4   1  11          6.52          6.56         0.29 o
  -3   1  11          5.40          4.63         0.23 o
  -2   1  11         12.93         14.64         0.42 o
  -1   1  11          2.61          3.08         0.14 o
  -6   2  11         15.16         13.60         0.58 o
  -5   2  11         20.27         20.25         0.58 o
  -4   2  11          9.24          9.83         0.29 o
  -3   2  11         27.69         27.55         0.77 o
  -2   2  11         12.23         13.23         0.57 o
  -1   2  11         16.84         19.30         0.76 o
  -6   3  11         14.28         14.95         0.63 o
  -5   3  11         83.21         77.46         3.82 o
  -4   3  11         12.10         11.27         0.33 o
  -3   3  11          3.21          3.08         0.12 o
  -2   3  11         32.34         31.00         0.85 o
  -1   3  11         14.26         13.19         0.53 o
  -5   4  11         17.68         17.69         0.59 o
  -4   4  11         54.97         50.51         1.38 o
  -3   4  11         11.75         11.11         0.34 o
  -2   4  11          8.92          8.83         0.33 o
  -5   5  11         11.90         11.71         0.70 o
  -4   5  11         46.76         46.79         2.09 o
  -3   5  11          4.77          6.11         0.29 o
  -2   5  11          5.80          6.73         0.43 o
                                                
